# Supplementary material for: Human dermal fibroblast subpopulations and epithelial mesenchymal transition signals in hidradenitis suppurativa tunnels are normalized by spleen tyrosine kinase antagonism in vivo
Source: PLoS One. 2023 Nov 3;18(11):e0282763. doi: 10.1371/journal.pone.0282763 (PMC10624284; doi:10.1371/journal.pone.0282763)
Supplement: S2 Table — (XLS) [file pone.0282763.s004.xls]

## Sheet: Supp Table 2 FCH RNAseq
Gene	logFCH	PValue	FDR
CXCL13_ENSG00000156234	11.5579	1.06e-18	4.71e-14
IGHV3-21_ENSG00000211947	9.81728	2.03e-11	1.74e-08
SPRR3_ENSG00000163209	9.3636	9.84e-13	2.93e-09
AC008695.1_ENSG00000273217	9.30392	5.3e-06	8.14e-05
IGHV3-73_ENSG00000211976	9.20336	1.31e-07	4.54e-06
IGLV3-19_ENSG00000211663	9.14403	2.68e-11	2.06e-08
IGLV2-8_ENSG00000278196	8.502	2.14e-12	4.35e-09
TCN1_ENSG00000134827	8.48168	3.23e-10	7.97e-08
CXCL5_ENSG00000163735	8.47541	5e-18	1.12e-13
MMP1_ENSG00000196611	8.43927	1.65e-12	4.1e-09
IGLV1-40_ENSG00000211653	8.39194	2.31e-10	6.54e-08
IGHV1-3_ENSG00000211935	8.31549	6.68e-11	2.95e-08
IGLV2-14_ENSG00000211666	8.31297	5.01e-09	4.59e-07
S100A7A_ENSG00000184330	8.28429	1.42e-05	0.000183222
IGKV3-15_ENSG00000244437	8.27668	4.16e-06	6.71e-05
AC247036.4_ENSG00000282639	8.23257	8.02e-08	3.23e-06
CXCL8_ENSG00000169429	8.17253	1.35e-15	2e-11
MMP3_ENSG00000149968	8.15542	1e-11	1.02e-08
IGHV3-64_ENSG00000223648	8.09734	1.25e-05	0.000164577
IGLV3-21_ENSG00000211662	8.0776	2.32e-10	6.54e-08
IGLV2-11_ENSG00000211668	8.07003	1.22e-10	4.02e-08
IGKV2D-30_ENSG00000239571	8.06389	2.47e-08	1.41e-06
IGLV4-69_ENSG00000211637	8.02896	2.93e-07	8.34e-06
IGHV3-74_ENSG00000224650	7.99564	1.52e-07	5.1e-06
RN7SL1_ENSG00000276168	7.99521	0.0232522	0.0814107
IGKV1-8_ENSG00000240671	7.93085	8.36e-07	1.86e-05
IGHV1-46_ENSG00000211962	7.73832	2.77e-09	3.06e-07
IGLV2-23_ENSG00000211660	7.72323	2.11e-05	0.000254188
IGHV1-18_ENSG00000211945	7.71943	7.91e-11	3.08e-08
IGLV6-57_ENSG00000211640	7.71502	4.37e-08	2.1e-06
IGLV3-10_ENSG00000211669	7.71038	1.6e-11	1.49e-08
IGHV3-11_ENSG00000211941	7.67856	2.78e-09	3.06e-07
IGLV3-25_ENSG00000211659	7.62504	1.31e-09	1.9e-07
IGHV5-51_ENSG00000211966	7.57212	1.37e-08	9.28e-07
MMP10_ENSG00000166670	7.57169	2.09e-09	2.56e-07
IGKV3-20_ENSG00000239951	7.56928	6.91e-07	1.61e-05
IGHG4_ENSG00000211892	7.56386	5.06e-07	1.27e-05
IGHG2_ENSG00000211893	7.51176	4.02e-06	6.52e-05
SERPINB4_ENSG00000206073	7.49297	1.32e-05	0.000172827
IGKV3-11_ENSG00000241351	7.48769	4.65e-07	1.18e-05
IGHG1_ENSG00000211896	7.47575	1.51e-06	2.98e-05
IGHV4-61_ENSG00000211970	7.43666	7.29e-07	1.67e-05
IGKV1-9_ENSG00000241755	7.4324	4.67e-08	2.2e-06
IL17A_ENSG00000112115	7.42583	3.41e-10	8.26e-08
IGHV4-34_ENSG00000211956	7.39346	5.04e-10	1.07e-07
IGKV1-17_ENSG00000240382	7.36695	2.6e-07	7.63e-06
IGHV3-13_ENSG00000211942	7.32655	1.47e-08	9.87e-07
KRT24_ENSG00000167916	7.31906	2.55e-06	4.57e-05
FCRL5_ENSG00000143297	7.30947	6.85e-09	5.76e-07
TDO2_ENSG00000151790	7.30704	3.75e-13	1.52e-09
IGHV4-31_ENSG00000231475	7.30377	6.08e-08	2.69e-06
IGKV3D-20_ENSG00000211625	7.28809	3.08e-10	7.82e-08
MMP13_ENSG00000137745	7.2851	4.71e-11	2.42e-08
IGKV2D-29_ENSG00000243264	7.2054	1.37e-09	1.98e-07
IGHGP_ENSG00000253755	7.14339	1.57e-07	5.23e-06
IGLV1-44_ENSG00000211651	7.12992	2.41e-08	1.38e-06
IGKV2-40_ENSG00000273962	7.12364	6.17e-05	0.000611849
IGHG3_ENSG00000211897	7.11078	5.15e-06	7.95e-05
IGLC2_ENSG00000211677	7.10807	4.96e-06	7.73e-05
IGHV3-49_ENSG00000211965	7.07952	4.08e-06	6.61e-05
IGKV1-5_ENSG00000243466	7.03657	1.26e-07	4.44e-06
DEFB4B_ENSG00000177257	7.01527	0.000246762	0.00193031
IGLV3-1_ENSG00000211673	6.98412	1.68e-07	5.49e-06
FCAR_ENSG00000186431	6.97801	7.54e-13	2.4e-09
IGHV3-23_ENSG00000211949	6.97192	7e-07	1.63e-05
IGKV1-6_ENSG00000239855	6.96078	1.88e-06	3.56e-05
IGHV3-72_ENSG00000225698	6.95314	6.62e-09	5.62e-07
S100A12_ENSG00000163221	6.92738	4.88e-14	3.63e-10
IGLV7-43_ENSG00000211652	6.92698	3.58e-07	9.7e-06
KRT6C_ENSG00000170465	6.92151	1.05e-06	2.23e-05
IGHV3-7_ENSG00000211938	6.84884	4.96e-07	1.24e-05
IGHV3-48_ENSG00000211964	6.8423	8.81e-07	1.94e-05
TNIP3_ENSG00000050730	6.8139	4.19e-10	9.4e-08
TMPRSS11D_ENSG00000153802	6.81064	2.79e-07	8.03e-06
IGHV4-39_ENSG00000211959	6.79517	5.87e-06	8.84e-05
AC245369.3_ENSG00000280411	6.79403	3.75e-11	2.19e-08
IGKV1-39_ENSG00000242371	6.75994	5.49e-06	8.37e-05
IGKV1-12_ENSG00000243290	6.71738	3.12e-07	8.77e-06
IGKV2D-28_ENSG00000242534	6.69785	4.89e-07	1.23e-05
IGHV3-53_ENSG00000211967	6.69341	4.72e-08	2.22e-06
IGLV3-27_ENSG00000211658	6.68839	4.72e-07	1.2e-05
CLDN17_ENSG00000156282	6.68091	3.71e-06	6.11e-05
IGHV3-30_ENSG00000270550	6.67461	5.05e-06	7.83e-05
IGLC1_ENSG00000211675	6.6601	2.38e-06	4.31e-05
IGKC_ENSG00000211592	6.6489	4.41e-06	7.03e-05
S100A8_ENSG00000143546	6.62325	2.11e-08	1.26e-06
AC247036.6_ENSG00000282651	6.60461	2.92e-09	3.17e-07
IGLV3-9_ENSG00000211670	6.59272	1.26e-08	8.7e-07
IGKV1-16_ENSG00000240864	6.58245	3.52e-07	9.62e-06
IGHV3-66_ENSG00000211972	6.57951	1.38e-07	4.73e-06
WT1_ENSG00000184937	6.55834	3.83e-05	0.000414495
CD79A_ENSG00000105369	6.53654	1.55e-09	2.13e-07
IGHV1-69_ENSG00000211973	6.52165	8.76e-10	1.49e-07
DEFB4A_ENSG00000171711	6.51433	1.03e-07	3.88e-06
IGLC3_ENSG00000211679	6.49509	2.85e-06	4.97e-05
PI3_ENSG00000124102	6.45817	3.52e-08	1.8e-06
FCRL2_ENSG00000132704	6.40928	9.88e-12	1.02e-08
ENPP7_ENSG00000182156	6.39056	4.92e-07	1.24e-05
IGHV2-70_ENSG00000274576	6.36123	1.27e-06	2.6e-05
IGHV3-15_ENSG00000211943	6.34775	5.58e-07	1.36e-05
FCRL1_ENSG00000163534	6.34104	6.37e-09	5.47e-07
IGLV1-51_ENSG00000211644	6.30256	2.44e-07	7.28e-06
IGHV4-4_ENSG00000276775	6.29726	1.85e-06	3.52e-05
IGHV1-2_ENSG00000211934	6.27095	2.01e-07	6.31e-06
IGLV1-47_ENSG00000211648	6.26332	1.38e-05	0.000178778
FAM92B_ENSG00000153789	6.25067	2.19e-06	4.03e-05
FPR2_ENSG00000171049	6.21682	9.89e-12	1.02e-08
PROK2_ENSG00000163421	6.20017	1.36e-09	1.96e-07
AC011483.4_ENSG00000279676	6.19906	1.77e-05	0.000219636
SHD_ENSG00000105251	6.17637	6.76e-11	2.96e-08
IGHM_ENSG00000211899	6.17015	7.77e-08	3.17e-06
SPRR2A_ENSG00000241794	6.16315	2.9e-05	0.000329868
SPRR2F_ENSG00000244094	6.15056	1.49e-06	2.95e-05
AC008878.3_ENSG00000268861	6.11309	4.12e-07	1.08e-05
PTCRA_ENSG00000171611	6.08109	3.52e-05	0.000386476
MIR650_ENSG00000284049	6.04853	1.53e-05	0.00019504
IGHV2-26_ENSG00000211951	6.02296	1.14e-06	2.39e-05
RHCG_ENSG00000140519	6.00546	3.59e-06	5.95e-05
IGHV2-5_ENSG00000211937	6.0016	1.98e-08	1.21e-06
UBD_ENSG00000213886	6.00132	3.03e-07	8.57e-06
IGHV3-20_ENSG00000211946	5.99576	1.89e-06	3.56e-05
CSF3_ENSG00000108342	5.99382	1.09e-08	7.83e-07
IGLV8-61_ENSG00000211638	5.98246	1.4e-06	2.81e-05
MTND5P24_ENSG00000224852	5.96556	2.14e-08	1.27e-06
MMP8_ENSG00000118113	5.95858	8.38e-08	3.31e-06
IGKV1D-33_ENSG00000239975	5.95361	1.46e-05	0.000186709
S100A9_ENSG00000163220	5.94795	8e-09	6.35e-07
KLK6_ENSG00000167755	5.92756	1.38e-05	0.000179763
IGHV4-28_ENSG00000211952	5.90116	8.66e-08	3.39e-06
IGLL5_ENSG00000254709	5.89121	8.34e-07	1.86e-05
IL36A_ENSG00000136694	5.88256	1.31e-08	8.98e-07
CXCL6_ENSG00000124875	5.81451	2.01e-10	5.95e-08
SULT1C3_ENSG00000196228	5.81111	0.00225057	0.0119941
IGHV6-1_ENSG00000211933	5.80388	8.95e-08	3.46e-06
MTND4P22_ENSG00000232772	5.7929	6.01e-09	5.25e-07
NPAP1P4_ENSG00000236521	5.78746	6.5e-08	2.81e-06
IGLV5-45_ENSG00000211650	5.77867	1.78e-06	3.41e-05
SPIB_ENSG00000269404	5.7355	1.61e-10	4.88e-08
IFNG-AS1_ENSG00000255733	5.73476	1.28e-08	8.77e-07
POU2AF1_ENSG00000110777	5.72714	1.68e-07	5.48e-06
IGHV3-43_ENSG00000232216	5.72383	3.78e-05	0.000409946
IGKV3D-11_ENSG00000211632	5.72274	1.91e-06	3.61e-05
IGKV1D-16_ENSG00000241244	5.70405	1.75e-05	0.00021806
CXCL1_ENSG00000163739	5.69777	5.37e-11	2.52e-08
AC013437.2_ENSG00000284167	5.69405	4.44e-09	4.31e-07
VDAC2P3_ENSG00000213262	5.69314	3.05e-05	0.000342891
IGHV4-59_ENSG00000224373	5.67627	2.1e-07	6.53e-06
PSMC1P10_ENSG00000236348	5.67404	0.000237102	0.00186822
IGKV2-24_ENSG00000241294	5.67151	4.48e-06	7.13e-05
FAM30A_ENSG00000226777	5.66659	2.66e-09	3e-07
CCL11_ENSG00000172156	5.63982	2.72e-05	0.000313533
ADAMDEC1_ENSG00000134028	5.61555	6.81e-10	1.3e-07
AC098850.5_ENSG00000272815	5.61139	0.00066784	0.00441519
LINC01206_ENSG00000242512	5.61058	8.46e-07	1.88e-05
FDCSP_ENSG00000181617	5.60756	1.17e-07	4.24e-06
FCGR1CP_ENSG00000265531	5.60248	2.67e-10	7.1e-08
AL139125.2_ENSG00000278982	5.58511	2.85e-08	1.56e-06
SPATA20P1_ENSG00000231123	5.57468	1.59e-08	1.03e-06
IFNE_ENSG00000184995	5.57311	1.85e-07	5.96e-06
LINC01225_ENSG00000260386	5.55689	5.4e-05	0.000548201
IGKV3D-15_ENSG00000224041	5.54783	2.32e-05	0.000275517
IGKV1D-39_ENSG00000251546	5.53706	2.65e-05	0.000305918
AC013268.5_ENSG00000283331	5.52914	1.58e-05	0.000199541
OLR1_ENSG00000173391	5.51781	1.88e-11	1.68e-08
NKX6-3_ENSG00000165066	5.51745	0.000180142	0.001491
IGKV6-21_ENSG00000211611	5.49149	4.86e-05	0.000502591
AL357143.1_ENSG00000229961	5.48309	7.8e-09	6.24e-07
AC034199.1_ENSG00000250274	5.46855	1.93e-07	6.12e-06
IGKV4-1_ENSG00000211598	5.4575	1.11e-05	0.000149863
IGHV1-24_ENSG00000211950	5.44008	1.24e-06	2.56e-05
TREM1_ENSG00000124731	5.43428	6.22e-09	5.37e-07
MS4A1_ENSG00000156738	5.43286	6.34e-09	5.47e-07
IGKV2-30_ENSG00000243238	5.4294	3.74e-05	0.000406452
S100A7_ENSG00000143556	5.42817	3.41e-05	0.000376181
AC010947.1_ENSG00000278902	5.4217	0.000450005	0.00318206
IGKV1-27_ENSG00000244575	5.42106	1.47e-07	4.97e-06
POPDC3_ENSG00000132429	5.39795	2.57e-06	4.59e-05
AC020895.2_ENSG00000280091	5.39753	1.66e-06	3.22e-05
MTCYBP11_ENSG00000224288	5.35713	2.8e-08	1.55e-06
MZB1_ENSG00000170476	5.34484	2.57e-07	7.55e-06
IGKV1-33_ENSG00000242076	5.31567	6.8e-05	0.000662916
LINC01705_ENSG00000232679	5.26253	2.33e-05	0.000276934
AP000894.2_ENSG00000265179	5.2581	4.11e-05	0.000439544
CREB3L3_ENSG00000060566	5.25734	0.00182736	0.0100831
ADGRE1_ENSG00000174837	5.25413	1.47e-09	2.08e-07
MUC21_ENSG00000204544	5.24879	0.00133282	0.00779188
SERPINB3_ENSG00000057149	5.24006	2.47e-06	4.44e-05
IGKV2D-40_ENSG00000251039	5.23343	0.00203307	0.0110139
KRT6A_ENSG00000205420	5.22799	2.85e-06	4.97e-05
C12orf74_ENSG00000214215	5.22169	6.8e-07	1.59e-05
WT1-AS_ENSG00000183242	5.22108	4.8e-06	7.52e-05
IGHV3OR15-7_ENSG00000259490	5.21624	0.00895715	0.0375808
CNGB1_ENSG00000070729	5.21331	2.72e-07	7.89e-06
TREML4_ENSG00000188056	5.2132	1.66e-08	1.07e-06
FAM216B_ENSG00000179813	5.21248	4.77e-09	4.49e-07
AC104024.1_ENSG00000230709	5.21189	1.24e-06	2.56e-05
IL17F_ENSG00000112116	5.18623	1.02e-05	0.000140102
CD177_ENSG00000204936	5.18112	8.13e-08	3.25e-06
CASP5_ENSG00000137757	5.17924	1.24e-09	1.85e-07
ADCYAP1_ENSG00000141433	5.17441	3.43e-06	5.76e-05
GPR25_ENSG00000170128	5.1744	7.87e-07	1.78e-05
LINC02132_ENSG00000268804	5.16954	4.88e-05	0.000503846
ORM1_ENSG00000229314	5.16631	1.27e-06	2.6e-05
OSM_ENSG00000099985	5.14503	1.53e-08	1e-06
SLC12A3_ENSG00000070915	5.14365	3.93e-07	1.04e-05
IGLV1-36_ENSG00000211655	5.12939	0.00104632	0.00637771
AC245884.11_ENSG00000275210	5.12826	3.28e-07	9.08e-06
CLEC4C_ENSG00000198178	5.12794	9.7e-07	2.1e-05
OR52K3P_ENSG00000225101	5.12687	5.94e-07	1.44e-05
CCL4L2_ENSG00000276070	5.12658	5.1e-08	2.34e-06
IGLV2-18_ENSG00000211664	5.11296	2.46e-05	0.000288772
ADGRF1_ENSG00000153292	5.11119	1.28e-06	2.62e-05
HLA-DPB2_ENSG00000224557	5.09516	3.78e-06	6.2e-05
AL031985.1_ENSG00000213172	5.07073	3.26e-05	0.000362612
IGHE_ENSG00000211891	5.05473	3.46e-06	5.79e-05
IL19_ENSG00000142224	5.04883	1.55e-07	5.19e-06
MIR3945HG_ENSG00000251230	5.04841	1.06e-08	7.69e-07
LINC01181_ENSG00000250929	5.04619	2.55e-05	0.000297433
MMP12_ENSG00000262406	5.02743	2.48e-08	1.41e-06
SIGLEC12_ENSG00000254521	5.02076	5.27e-08	2.41e-06
IL26_ENSG00000111536	5.01693	1.28e-07	4.5e-06
IGKV6D-21_ENSG00000225523	5.01279	2.23e-05	0.000266555
LINC02078_ENSG00000267719	5.01221	8.75e-08	3.41e-06
GZMB_ENSG00000100453	5.00835	5.53e-08	2.51e-06
ME2P1_ENSG00000230097	5.00614	0.00288503	0.0147431
C4orf50_ENSG00000181215	5.00545	1.92e-07	6.11e-06
LINC00494_ENSG00000235621	5.0027	4.59e-09	4.39e-07
U62317.2_ENSG00000272666	5.0018	2.55e-09	2.89e-07
TCL1A_ENSG00000100721	4.99958	3.9e-10	8.88e-08
IL24_ENSG00000162892	4.98605	3.39e-09	3.56e-07
HABP2_ENSG00000148702	4.98531	2.26e-08	1.32e-06
NLRP7_ENSG00000167634	4.9793	1.39e-07	4.77e-06
IGKV1D-13_ENSG00000276566	4.97701	1.35e-05	0.000176431
IGLV4-60_ENSG00000211639	4.96632	0.00243802	0.0128094
ZNF804A_ENSG00000170396	4.96544	1.17e-07	4.23e-06
HSPB1P2_ENSG00000230216	4.96108	0.00188748	0.0103636
AC078906.1_ENSG00000253317	4.94262	0.000422328	0.00301406
CLEC17A_ENSG00000187912	4.93547	1.05e-07	3.92e-06
UTS2R_ENSG00000181408	4.9327	3.71e-06	6.1e-05
GOLGA6L1_ENSG00000273976	4.92604	0.00152061	0.00865605
TNR_ENSG00000116147	4.91625	2.34e-07	7.07e-06
TMEM189-UBE2V1_ENSG00000124208	4.91333	0.00321391	0.0160973
ENAM_ENSG00000132464	4.91111	5.36e-06	8.2e-05
CR2_ENSG00000117322	4.88622	3.34e-08	1.74e-06
AC112255.1_ENSG00000279024	4.88407	4.5e-06	7.15e-05
AC130360.2_ENSG00000255128	4.87913	0.000115676	0.00103273
AC244196.1_ENSG00000274752	4.87493	0.00016693	0.00140035
KRT13_ENSG00000171401	4.87324	6.65e-05	0.000650118
LINC01993_ENSG00000204277	4.86563	7.7e-07	1.75e-05
CEACAM3_ENSG00000170956	4.86284	2.02e-06	3.77e-05
LINC00402_ENSG00000235532	4.85952	1.14e-06	2.39e-05
TRAV3_ENSG00000211777	4.85595	0.000206624	0.00166388
ABCG4_ENSG00000172350	4.85425	2.22e-07	6.8e-06
LINC01146_ENSG00000258867	4.83845	2.59e-06	4.61e-05
IL1B_ENSG00000125538	4.83286	8.99e-09	6.84e-07
AC098935.1_ENSG00000226945	4.82743	6.09e-06	9.11e-05
AC002384.1_ENSG00000228742	4.81869	7.74e-06	0.000111429
AC079209.1_ENSG00000253214	4.81842	1.24e-06	2.55e-05
KRT8P34_ENSG00000264663	4.81782	2.08e-05	0.000251201
PAX5_ENSG00000196092	4.81513	1e-10	3.53e-08
BCL2A1_ENSG00000140379	4.80312	9.81e-09	7.24e-07
AL355103.1_ENSG00000258803	4.80039	9.65e-06	0.000133903
IGKV2-29_ENSG00000253998	4.79157	0.000479836	0.00335367
SCRT2_ENSG00000215397	4.79075	3.2e-06	5.46e-05
IGLV7-46_ENSG00000211649	4.7907	2.66e-06	4.71e-05
AC005258.1_ENSG00000273734	4.77891	0.00194369	0.0106165
TBC1D27_ENSG00000128438	4.77571	1.4e-06	2.81e-05
KRT16P2_ENSG00000227300	4.74901	1.31e-05	0.000171134
ELK2AP_ENSG00000213140	4.74737	0.00160442	0.00904428
KRT6B_ENSG00000185479	4.74207	0.000175338	0.00145773
AC048338.1_ENSG00000256861	4.73714	0.00160988	0.00906931
PLAC8_ENSG00000145287	4.72386	1.09e-09	1.71e-07
IL6_ENSG00000136244	4.71944	4.77e-10	1.03e-07
IGHV3-33_ENSG00000211955	4.70967	8.23e-07	1.84e-05
SAR1AP2_ENSG00000213170	4.70687	2.14e-08	1.27e-06
TNFRSF13B_ENSG00000240505	4.70345	1.83e-08	1.14e-06
IL20_ENSG00000162891	4.70224	5.45e-05	0.000551657
AC131011.1_ENSG00000233785	4.70063	1.7e-05	0.000213078
FPR1_ENSG00000171051	4.69341	2.3e-08	1.34e-06
FCRL3_ENSG00000160856	4.68972	4.95e-09	4.56e-07
CCL4_ENSG00000275302	4.68041	3.05e-09	3.29e-07
TMEM229A_ENSG00000234224	4.67696	0.000142481	0.0012278
TNFRSF6B_ENSG00000243509	4.67572	2.2e-06	4.04e-05
PTBP1P_ENSG00000259078	4.66286	4.39e-06	7.01e-05
TNFRSF9_ENSG00000049249	4.66276	2.02e-07	6.34e-06
IGHA1_ENSG00000211895	4.6551	2.07e-05	0.000250626
TNPO1P2_ENSG00000230662	4.6517	3.3e-06	5.6e-05
AC002480.1_ENSG00000225541	4.63843	6.03e-08	2.68e-06
CHRNA1_ENSG00000138435	4.62681	0.000238197	0.00187577
AC002480.4_ENSG00000238033	4.62045	5.29e-06	8.13e-05
AC138749.1_ENSG00000227717	4.61532	0.00890154	0.0374143
KCNK9_ENSG00000169427	4.61022	1.45e-06	2.89e-05
CLEC6A_ENSG00000205846	4.60954	1.71e-08	1.09e-06
FCGR1A_ENSG00000150337	4.60948	1.91e-10	5.7e-08
GJB2_ENSG00000165474	4.60748	6.19e-08	2.72e-06
AC018716.1_ENSG00000254651	4.60092	0.000110586	0.000994452
CLEC4E_ENSG00000166523	4.59389	9.47e-07	2.05e-05
GPS2P2_ENSG00000230951	4.59341	0.000118932	0.00105715
LINC01050_ENSG00000271216	4.58823	4.26e-06	6.85e-05
VNN3_ENSG00000093134	4.584	2.21e-06	4.05e-05
AC245369.1_ENSG00000211974	4.57648	1.22e-08	8.51e-07
MIR31HG_ENSG00000171889	4.57505	8.57e-06	0.000121368
PI15_ENSG00000137558	4.57424	1.87e-08	1.16e-06
ERVV-1_ENSG00000269526	4.56908	5.03e-06	7.81e-05
ADGRE3_ENSG00000131355	4.5678	1.39e-07	4.77e-06
APOBEC3A_ENSG00000128383	4.55958	2.68e-07	7.81e-06
IFNWP19_ENSG00000238271	4.5483	3e-05	0.000338771
KCNK17_ENSG00000124780	4.54781	1.54e-05	0.000196004
DAZL_ENSG00000092345	4.5346	4.54e-05	0.000477501
TMPRSS11A_ENSG00000187054	4.53007	1.31e-05	0.000171801
BHLHA15_ENSG00000180535	4.52708	6.95e-07	1.62e-05
AC113615.2_ENSG00000251408	4.50789	0.000169334	0.00141786
BARX1_ENSG00000131668	4.49952	3.65e-08	1.84e-06
CHRDL2_ENSG00000054938	4.49293	3.15e-06	5.39e-05
TREML3P_ENSG00000184106	4.4901	0.00122631	0.00726828
MTCO1P51_ENSG00000232981	4.48784	1.75e-05	0.000218001
JCHAIN_ENSG00000132465	4.48235	3.33e-06	5.63e-05
LCE3A_ENSG00000185962	4.48042	0.00010459	0.000949529
LINC02384_ENSG00000251301	4.47999	7.94e-05	0.000755788
IDO1_ENSG00000131203	4.47762	2.37e-07	7.14e-06
SST_ENSG00000157005	4.47437	0.00208326	0.0112312
AC244226.1_ENSG00000282122	4.47202	1.32e-05	0.00017235
CXCR4_ENSG00000121966	4.4591	2.9e-08	1.58e-06
RGS4_ENSG00000117152	4.45625	1.08e-07	3.97e-06
AC005162.2_ENSG00000233517	4.45331	8.98e-05	0.000838366
AC245369.7_ENSG00000282600	4.43997	0.00163492	0.00918486
LCE3C_ENSG00000244057	4.43282	0.0264864	0.090365
CD177P1_ENSG00000204933	4.43055	0.00407929	0.0196316
HNRNPA1P52_ENSG00000269119	4.42876	0.00346485	0.0171501
KRT16P3_ENSG00000214822	4.4266	1.27e-05	0.000167232
AC020978.7_ENSG00000262514	4.42016	0.0057347	0.0259812
KRT16_ENSG00000186832	4.41749	9.35e-06	0.000130401
AC011483.3_ENSG00000269495	4.4157	0.000279179	0.00214072
AC015871.5_ENSG00000279719	4.41345	0.00549374	0.0250882
LILRB1_ENSG00000104972	4.39832	1.08e-10	3.7e-08
SELL_ENSG00000188404	4.39179	7.71e-08	3.17e-06
CHRNA6_ENSG00000147434	4.38846	0.00145752	0.00836775
TRGV4_ENSG00000211698	4.38529	5.58e-06	8.47e-05
RN7SL172P_ENSG00000243544	4.38421	0.000152425	0.00129697
STAP1_ENSG00000035720	4.38337	6.49e-08	2.81e-06
AL359834.1_ENSG00000282849	4.37953	4.42e-06	7.04e-05
IL27_ENSG00000197272	4.3643	1.69e-05	0.000211409
KRT8P47_ENSG00000271647	4.33737	4.03e-05	0.00043232
FLT1P1_ENSG00000229515	4.33601	8.7e-06	0.000123024
BTNL8_ENSG00000113303	4.33595	3.06e-05	0.000343986
CCRL2_ENSG00000121797	4.33531	1.71e-08	1.09e-06
AP003497.2_ENSG00000279701	4.32814	0.000350067	0.00257571
AC089983.1_ENSG00000257732	4.32744	0.001423	0.00821256
LINC02159_ENSG00000253417	4.32737	3.24e-06	5.5e-05
CLEC4D_ENSG00000166527	4.32697	3.04e-10	7.77e-08
CD38_ENSG00000004468	4.32601	6.01e-09	5.25e-07
AL391903.1_ENSG00000218809	4.31407	0.00447159	0.0211612
SH2D5_ENSG00000189410	4.30958	6.27e-06	9.34e-05
BTF3P7_ENSG00000219986	4.30691	0.000297361	0.00225498
AL078590.2_ENSG00000231971	4.30278	2.9e-07	8.28e-06
EPGN_ENSG00000182585	4.30244	5.69e-08	2.56e-06
AC100756.3_ENSG00000273756	4.27225	0.00145709	0.00836775
SIGLEC5_ENSG00000105501	4.26975	1.72e-06	3.31e-05
CLCA3P_ENSG00000153923	4.26908	2.96e-05	0.000335462
AC005052.1_ENSG00000279601	4.26599	0.000647946	0.00430536
MEI1_ENSG00000167077	4.26445	2.18e-09	2.64e-07
IGLV9-49_ENSG00000223350	4.26033	2.83e-06	4.93e-05
MUC22_ENSG00000261272	4.25902	0.00432544	0.0205875
Z97206.1_ENSG00000219088	4.25604	0.000169328	0.00141786
SSTR3_ENSG00000278195	4.25071	3.43e-06	5.76e-05
IL21-AS1_ENSG00000227145	4.24862	3.09e-05	0.000346501
GOLGA5P1_ENSG00000251215	4.24583	8.11e-07	1.82e-05
FAM225B_ENSG00000225684	4.23963	7.65e-06	0.000110411
ISL2_ENSG00000159556	4.23644	0.000180504	0.00149345
AC026954.3_ENSG00000263171	4.2263	0.00547104	0.025006
AC010733.2_ENSG00000267520	4.22024	0.0675025	0.187768
AC245128.3_ENSG00000268734	4.2164	1.85e-05	0.000228395
AC013444.2_ENSG00000270390	4.2161	9.36e-08	3.59e-06
DNAJC5B_ENSG00000147570	4.21539	1.72e-06	3.31e-05
AL356488.2_ENSG00000270066	4.21414	0.0578124	0.166772
AL355390.1_ENSG00000177596	4.2071	0.00471144	0.0220973
LCN2_ENSG00000148346	4.20574	1.14e-05	0.000152931
IGHD_ENSG00000211898	4.20279	6.86e-06	0.000100608
CNR2_ENSG00000188822	4.20161	1.18e-07	4.27e-06
C20orf141_ENSG00000258713	4.19755	0.00935607	0.0389759
SERPINA1_ENSG00000197249	4.19642	7.71e-09	6.2e-07
AKR1B10_ENSG00000198074	4.19287	3.24e-06	5.5e-05
AC096558.2_ENSG00000257640	4.18531	0.000365574	0.00266835
AC243960.7_ENSG00000280014	4.18498	9.16e-07	2e-05
SPRR2B_ENSG00000196805	4.18213	0.000765422	0.00495171
SPRR2C_ENSG00000229035	4.17935	1.29e-05	0.000169585
FFAR3_ENSG00000185897	4.17818	4.54e-07	1.16e-05
TRBV6-5_ENSG00000211721	4.16488	0.000284207	0.00217405
OR10A2_ENSG00000170790	4.1648	1.06e-05	0.000144831
AL355076.3_ENSG00000258878	4.15967	0.000685615	0.00451397
Metazoa_SRP_ENSG00000274008	4.15936	0.000118479	0.00105417
TRBV11-2_ENSG00000241657	4.1578	0.000242786	0.00190622
TREML2_ENSG00000112195	4.15689	3.11e-07	8.74e-06
ZBP1_ENSG00000124256	4.15404	2.99e-11	2.15e-08
AC244196.5_ENSG00000276953	4.15299	0.000270575	0.00208623
CXCR1_ENSG00000163464	4.15288	5.58e-07	1.36e-05
ZNF812P_ENSG00000224689	4.15028	1.03e-05	0.00014184
AC007458.1_ENSG00000256708	4.15019	0.00131603	0.00770989
SPP1_ENSG00000118785	4.14296	2.48e-09	2.85e-07
AC140479.7_ENSG00000283167	4.13247	0.0520751	0.153939
MPO_ENSG00000005381	4.12363	0.000114615	0.00102449
AC073072.1_ENSG00000179428	4.11962	0.000883057	0.00556033
DPPA4_ENSG00000121570	4.11509	0.000214681	0.0017213
HEPHL1_ENSG00000181333	4.11417	2.34e-05	0.000277498
RN7SL124P_ENSG00000242113	4.11019	0.000434694	0.00308996
AC005392.2_ENSG00000231412	4.10769	0.000357378	0.00261752
TRBV29-1_ENSG00000232869	4.1007	6.7e-06	9.87e-05
IFNG_ENSG00000111537	4.09542	0.000119105	0.00105826
AC009166.2_ENSG00000280344	4.0929	0.000118538	0.00105448
FAM159A_ENSG00000182183	4.06938	1.69e-06	3.27e-05
AC060814.4_ENSG00000268531	4.06773	0.00213177	0.0114499
MTCO3P5_ENSG00000225476	4.06665	1.54e-06	3.04e-05
AL683807.1_ENSG00000223511	4.06628	0.00096517	0.005972
ACY3_ENSG00000132744	4.06315	0.00043928	0.00311759
AC099524.1_ENSG00000261218	4.05895	7.52e-05	0.00072
AKR1B15_ENSG00000227471	4.056	7.82e-07	1.77e-05
AC068491.1_ENSG00000223973	4.05572	4.69e-05	0.000489484
LINC02099_ENSG00000253490	4.05445	4.13e-05	0.000440891
CHAC1_ENSG00000128965	4.05384	4.61e-06	7.29e-05
P2RX5_ENSG00000083454	4.05304	5.54e-09	4.95e-07
GPR15_ENSG00000154165	4.05298	2.49e-07	7.41e-06
NLRP14_ENSG00000158077	4.05074	6.32e-06	9.4e-05
AL928742.1_ENSG00000253364	4.04506	0.00781232	0.0335667
OGDHL_ENSG00000197444	4.04155	0.00190919	0.010457
HSH2D_ENSG00000196684	4.03793	3.74e-12	5.96e-09
SLAMF7_ENSG00000026751	4.03694	3.54e-10	8.46e-08
AL355076.2_ENSG00000258760	4.03181	0.00673354	0.0296747
AL121985.1_ENSG00000228863	4.02998	2.27e-08	1.33e-06
C6orf223_ENSG00000181577	4.02763	5.39e-06	8.23e-05
BEND3P2_ENSG00000224809	4.02261	0.00363244	0.0178431
DSCAM_ENSG00000171587	4.02074	0.000545077	0.0037171
TREM2_ENSG00000095970	4.01964	5.38e-07	1.33e-05
AC007376.1_ENSG00000258566	4.01938	0.000492929	0.00342318
CXCL3_ENSG00000163734	4.01764	1.71e-08	1.09e-06
LCN8_ENSG00000204001	4.01041	0.0144305	0.0553499
LINC01215_ENSG00000271856	4.0096	8.37e-09	6.55e-07
TRGC2_ENSG00000227191	4.00922	0.000120264	0.00106622
DLL3_ENSG00000090932	4.00528	0.00702114	0.0307206
CTLA4_ENSG00000163599	4.00266	6.27e-07	1.5e-05
AC104261.1_ENSG00000259747	4.00241	0.00123579	0.00731279
AL157702.2_ENSG00000227482	3.99237	4.98e-05	0.000512263
MTND6P11_ENSG00000226839	3.98503	0.000781763	0.00503635
TMPRSS11B_ENSG00000185873	3.98202	0.0163789	0.0613774
OR6A2_ENSG00000184933	3.97902	0.00981679	0.0405056
OR5B21_ENSG00000198283	3.97722	8.18e-06	0.000116838
PLPP4_ENSG00000203805	3.97306	2.49e-09	2.85e-07
TRAV17_ENSG00000211797	3.97151	1.26e-05	0.000165554
CYP4Z2P_ENSG00000154198	3.96357	1.93e-07	6.13e-06
MEP1A_ENSG00000112818	3.96326	0.000826563	0.00527007
TRAV9-2_ENSG00000211793	3.95583	0.000668832	0.00442044
GPR42_ENSG00000126251	3.95192	1.04e-05	0.00014294
IGLV10-54_ENSG00000211642	3.95172	0.00304779	0.0154384
OR52M2P_ENSG00000226616	3.95013	0.000851463	0.00539413
AC015712.7_ENSG00000278456	3.94608	0.000508042	0.00350577
AC090099.1_ENSG00000189332	3.94219	0.0125118	0.0493832
TMEM26_ENSG00000196932	3.9419	3.83e-05	0.000414314
AC063977.6_ENSG00000269072	3.93889	0.000824382	0.00525992
DKK4_ENSG00000104371	3.9377	0.000186436	0.00153229
DEFA1_ENSG00000206047	3.93454	0.000536666	0.00366755
HTR7_ENSG00000148680	3.93353	7.53e-09	6.12e-07
BAALC-AS2_ENSG00000236939	3.93179	0.0181541	0.0667291
AC079630.2_ENSG00000260943	3.92848	0.000205972	0.00165983
SLAMF9_ENSG00000162723	3.9263	7.28e-06	0.000105803
HTR3A_ENSG00000166736	3.92389	2.52e-06	4.52e-05
AC126177.7_ENSG00000258072	3.91821	0.0082988	0.0352982
CD300LF_ENSG00000186074	3.91448	1.67e-08	1.08e-06
ETV3L_ENSG00000253831	3.90979	0.000109412	0.000985082
LILRA1_ENSG00000104974	3.90437	1.51e-05	0.000193243
AL590132.1_ENSG00000284299	3.90412	0.00037334	0.00271615
CLEC3A_ENSG00000166509	3.90406	0.00492542	0.0229558
AL158827.1_ENSG00000227257	3.90375	0.00989775	0.0407982
LINC00861_ENSG00000245164	3.89591	1.3e-09	1.9e-07
AL353608.3_ENSG00000234394	3.89282	3.17e-05	0.000353862
TMEM26-AS1_ENSG00000237233	3.88575	2.75e-05	0.000316378
CEACAM4_ENSG00000105352	3.88148	5.63e-07	1.37e-05
AIM2_ENSG00000163568	3.87721	1.29e-07	4.53e-06
TPTE2_ENSG00000132958	3.87131	0.00146456	0.00839481
LINC00996_ENSG00000242258	3.87051	6.04e-08	2.68e-06
AL358473.1_ENSG00000229191	3.86635	0.000296078	0.00224675
AC243967.3_ENSG00000278239	3.86212	0.00150439	0.00858303
CAMP_ENSG00000164047	3.86111	0.000224072	0.00178505
P2RY10_ENSG00000078589	3.86106	2.08e-07	6.49e-06
AL356274.2_ENSG00000279511	3.8562	5.73e-07	1.39e-05
HYAL4_ENSG00000106302	3.85409	0.000932587	0.00581313
IL12B_ENSG00000113302	3.84874	0.000271223	0.00209014
OR2I1P_ENSG00000237988	3.8465	1.76e-07	5.69e-06
AC007342.9_ENSG00000280027	3.8438	0.00159979	0.00902191
AL928768.1_ENSG00000253701	3.83753	0.000120712	0.00106955
AC018607.1_ENSG00000254325	3.83724	2.4e-06	4.33e-05
BPI_ENSG00000101425	3.8322	8.09e-06	0.000115837
AC034229.2_ENSG00000260515	3.83118	0.0381512	0.120675
TMEM52B_ENSG00000165685	3.83081	1.53e-05	0.000194129
C12orf42_ENSG00000179088	3.83022	3.5e-06	5.84e-05
NBPF4_ENSG00000196427	3.82822	0.00680471	0.0299528
RGS1_ENSG00000090104	3.82801	9.86e-06	0.000136405
AC093668.2_ENSG00000272949	3.82741	0.0624792	0.176872
LYPD4_ENSG00000273111	3.82708	0.0158259	0.0596153
AC005622.1_ENSG00000283525	3.82679	0.000160184	0.0013542
ADAMTS4_ENSG00000158859	3.82647	3.37e-10	8.25e-08
HTR3B_ENSG00000149305	3.81932	0.0159459	0.0599611
STRA6_ENSG00000137868	3.8185	8.2e-05	0.000776189
SPIC_ENSG00000166211	3.81583	0.00390057	0.0189123
S100Z_ENSG00000171643	3.81238	8.8e-05	0.000824237
MCEMP1_ENSG00000183019	3.81007	1.99e-09	2.47e-07
ELAVL3_ENSG00000196361	3.80776	0.000147816	0.00126426
PRKCG_ENSG00000126583	3.80143	0.000206863	0.00166551
SMUG1P1_ENSG00000267444	3.80043	0.0199432	0.0718898
GBP5_ENSG00000154451	3.80037	5.02e-09	4.59e-07
AC007278.2_ENSG00000236525	3.79909	2.42e-05	0.000285304
SDHDP6_ENSG00000224183	3.79278	0.00311886	0.0157087
LY96_ENSG00000154589	3.78928	1.77e-08	1.12e-06
IGLC7_ENSG00000211685	3.78736	0.000194934	0.00158636
AC120193.1_ENSG00000253535	3.78175	7.94e-06	0.00011386
AL137025.1_ENSG00000228484	3.78166	2.77e-05	0.0003178
TNPO1P3_ENSG00000229586	3.78032	0.000138823	0.00120116
LINC01929_ENSG00000267013	3.77904	4.21e-05	0.000448115
AC087783.2_ENSG00000271369	3.77885	0.000791538	0.0050882
AC006272.1_ENSG00000268316	3.7757	0.000175964	0.00146157
SLC4A10_ENSG00000144290	3.76967	1.23e-06	2.55e-05
PTPRN_ENSG00000054356	3.76728	2.5e-05	0.000292423
KYNU_ENSG00000115919	3.76719	6.24e-14	3.98e-10
LINC01586_ENSG00000249487	3.76656	0.00535229	0.0245377
AL137789.1_ENSG00000236911	3.76449	8.22e-05	0.000777686
FAM172BP_ENSG00000175841	3.75542	0.00536393	0.024581
AC093010.2_ENSG00000241490	3.75172	0.000186544	0.0015329
FCGR3B_ENSG00000162747	3.75005	1.57e-08	1.03e-06
SIRPG-AS1_ENSG00000237914	3.74898	2.84e-05	0.000324343
AC244205.1_ENSG00000240040	3.74733	0.00036469	0.00266408
AL512378.1_ENSG00000218713	3.74731	0.0046998	0.0220625
BPIFB4_ENSG00000186191	3.74516	0.0303299	0.100848
OR51R1P_ENSG00000237272	3.74317	0.000487901	0.00339567
AC007342.5_ENSG00000262714	3.74066	4.4e-05	0.00046492
BATF2_ENSG00000168062	3.74018	2.15e-07	6.63e-06
SOCS3_ENSG00000184557	3.73992	7.31e-11	3.04e-08
AC096667.1_ENSG00000283839	3.73299	1.06e-05	0.000144671
C17orf74_ENSG00000184560	3.72693	0.00765653	0.0330214
ACOD1_ENSG00000102794	3.72493	0.000179325	0.00148589
AC011893.1_ENSG00000226806	3.72354	0.00695564	0.0304998
MDS2_ENSG00000197880	3.72323	0.0064727	0.0287329
KIR2DL4_ENSG00000189013	3.71656	5.29e-05	0.000538845
AL592164.1_ENSG00000261435	3.71366	0.00330247	0.0164688
PHBP16_ENSG00000227593	3.71199	6.06e-05	0.000602597
TOMM20P2_ENSG00000255987	3.71021	0.000329221	0.00244828
LINC01524_ENSG00000234948	3.70999	0.000150147	0.00128076
DCSTAMP_ENSG00000164935	3.70901	1.29e-06	2.64e-05
TMIGD2_ENSG00000167664	3.70877	0.000372224	0.0027098
OASL_ENSG00000135114	3.70707	4.07e-15	4.54e-11
ANKRD26P3_ENSG00000237636	3.70676	0.00381901	0.0185936
GPR174_ENSG00000147138	3.70531	8e-07	1.8e-05
AL137792.1_ENSG00000214812	3.70416	0.000179936	0.00148957
KLF17_ENSG00000171872	3.70398	0.00560493	0.0254994
AL590764.1_ENSG00000228427	3.70346	0.000573866	0.00388421
AC025884.1_ENSG00000258732	3.70006	5.37e-05	0.000545892
MMP9_ENSG00000100985	3.69825	6.91e-08	2.93e-06
IL10_ENSG00000136634	3.69421	2.69e-06	4.75e-05
ERC2-IT1_ENSG00000281708	3.69296	0.0202343	0.072792
AC079089.3_ENSG00000271113	3.69172	0.0151966	0.0576586
TRBV28_ENSG00000211753	3.68937	7.24e-05	0.000696918
AMPD1_ENSG00000116748	3.68667	0.0047425	0.022224
AL357793.2_ENSG00000237011	3.68624	0.00357155	0.0176059
AL162727.1_ENSG00000233817	3.68415	0.000280753	0.00215131
BTBD6P1_ENSG00000229106	3.68337	1.57e-05	0.000198793
AP002365.1_ENSG00000271022	3.67769	0.00454528	0.021453
MEFV_ENSG00000103313	3.67514	3.13e-10	7.88e-08
NCR1_ENSG00000189430	3.67184	1.01e-06	2.17e-05
NPAP1P6_ENSG00000238002	3.67019	4.02e-05	0.000432017
VNN2_ENSG00000112303	3.66666	4.34e-08	2.09e-06
MYH13_ENSG00000006788	3.66658	0.000922421	0.00576741
HNRNPA1P70_ENSG00000236946	3.66364	6.45e-10	1.27e-07
SH2D7_ENSG00000183476	3.66191	0.00258766	0.0134468
TRGV1_ENSG00000211701	3.66036	0.000281328	0.00215461
HNRNPABP1_ENSG00000255734	3.6586	0.000138738	0.00120089
TRAV10_ENSG00000211784	3.65654	0.00413277	0.0198291
TMEM156_ENSG00000121895	3.65588	1.14e-05	0.000153212
AL603865.1_ENSG00000217139	3.64921	0.0178234	0.0657246
INO80B-WBP1_ENSG00000274049	3.64555	0.0487617	0.146459
LINC02312_ENSG00000258869	3.64454	2.51e-06	4.5e-05
AL034376.2_ENSG00000260673	3.64005	0.000367667	0.00267968
OR1N2_ENSG00000171501	3.63966	0.00455067	0.0214739
OR52K1_ENSG00000196778	3.6375	0.0120412	0.0478877
UGT1A8_ENSG00000242366	3.63436	0.00992804	0.0409003
CD19_ENSG00000177455	3.6337	8.04e-08	3.24e-06
AL356417.2_ENSG00000233682	3.62643	0.00104163	0.00635694
C7orf57_ENSG00000164746	3.62565	0.000925703	0.00578234
FTH1P22_ENSG00000225079	3.62368	5.31e-05	0.000541082
AP005212.5_ENSG00000283294	3.62366	0.00080418	0.00515387
TFEC_ENSG00000105967	3.62344	1.02e-07	3.86e-06
AC092652.3_ENSG00000283994	3.62223	4.17e-07	1.09e-05
ADGRG3_ENSG00000182885	3.61829	6.7e-07	1.57e-05
AC007342.8_ENSG00000279741	3.61713	0.00128066	0.00753731
IGKV1D-8_ENSG00000239819	3.61019	0.0139186	0.0538261
CD80_ENSG00000121594	3.6046	2.93e-06	5.07e-05
TRBV5-1_ENSG00000211734	3.60373	7.76e-05	0.000740131
TRGC1_ENSG00000211689	3.60217	4.83e-06	7.56e-05
AC123567.1_ENSG00000257360	3.60015	0.0114372	0.0459955
FCRLA_ENSG00000132185	3.5997	8.27e-05	0.000781314
AL162727.3_ENSG00000282897	3.59843	2.63e-07	7.69e-06
FFAR1_ENSG00000126266	3.5973	2.92e-05	0.000331525
CD300LD_ENSG00000204345	3.59723	0.00247193	0.0129495
XCL2_ENSG00000143185	3.59621	0.000240238	0.00188954
LILRA5_ENSG00000187116	3.59153	1.31e-06	2.66e-05
RNF151_ENSG00000179580	3.59101	0.0431807	0.133177
KLHL6-AS1_ENSG00000242522	3.58778	0.000321416	0.00240302
FUT3_ENSG00000171124	3.58606	1.35e-06	2.74e-05
AC092143.2_ENSG00000259006	3.57543	0.0160126	0.0601816
TRAV14DV4_ENSG00000211792	3.57443	0.000363087	0.00265411
PITX1_ENSG00000069011	3.57429	8.41e-07	1.87e-05
NEFLP1_ENSG00000232634	3.57117	0.0115622	0.0463569
U62317.5_ENSG00000273272	3.56709	2.2e-06	4.04e-05
TRBV5-4_ENSG00000230099	3.56452	5.43e-05	0.000550221
GPR31_ENSG00000120436	3.5641	7.74e-05	0.000738567
PACSIN1_ENSG00000124507	3.55973	4.06e-09	4.03e-07
AC013444.1_ENSG00000229781	3.55577	6.64e-08	2.85e-06
AC093520.1_ENSG00000260757	3.55424	0.000307474	0.00231942
DYNAP_ENSG00000178690	3.54764	0.016272	0.0610073
GLIS3-AS1_ENSG00000237009	3.54571	0.000194244	0.00158161
CD180_ENSG00000134061	3.54478	2.61e-08	1.48e-06
ANKRD34B_ENSG00000189127	3.53857	0.00525194	0.0241696
KLK9_ENSG00000213022	3.5385	0.000105584	0.000956992
CALCA_ENSG00000110680	3.5374	0.00845757	0.035842
AC098935.2_ENSG00000271680	3.5356	0.00322052	0.0161286
CLLU1_ENSG00000257127	3.53543	3.03e-05	0.000341527
AC012414.1_ENSG00000258420	3.53338	0.00967072	0.0400213
IL7R_ENSG00000168685	3.52827	2.78e-09	3.06e-07
LINC02362_ENSG00000249096	3.52591	5.71e-07	1.39e-05
AC010980.2_ENSG00000267034	3.5201	0.00885335	0.037247
LINC02416_ENSG00000257924	3.51388	0.000802123	0.00514566
DMRTC2_ENSG00000142025	3.51385	0.014747	0.056341
KRT18P39_ENSG00000224791	3.51225	0.00108336	0.00656723
LINC01353_ENSG00000231507	3.51152	0.00250376	0.0130839
TLR10_ENSG00000174123	3.50765	1.48e-07	5e-06
BX255923.2_ENSG00000276462	3.50658	0.00135414	0.00789482
KLK4_ENSG00000167749	3.50448	0.000525135	0.00360531
CCL7_ENSG00000108688	3.49718	0.000372341	0.00271015
AC091808.1_ENSG00000234191	3.49355	0.0143953	0.0552412
AC020909.2_ENSG00000268518	3.48972	0.0019186	0.0105009
VSTM1_ENSG00000189068	3.48376	0.0110499	0.0446763
AL136964.1_ENSG00000274718	3.48236	0.0015632	0.00885105
AP000295.1_ENSG00000249624	3.48013	0.0030958	0.0156198
AC112496.1_ENSG00000241886	3.46916	0.000164346	0.00138239
PEBP1P3_ENSG00000236278	3.46818	1.19e-05	0.000158155
AC109809.1_ENSG00000259372	3.46784	0.00274403	0.0141293
LINC01614_ENSG00000230838	3.46477	5.58e-05	0.000562162
LINC01727_ENSG00000279082	3.46472	0.0179296	0.0660234
KIF25-AS1_ENSG00000229921	3.46312	0.000289806	0.00220817
IGLC6_ENSG00000222037	3.46117	0.00348254	0.0172262
ICOS_ENSG00000163600	3.4604	1.22e-05	0.000162039
A3GALT2_ENSG00000184389	3.45897	0.0340462	0.110514
SLC6A14_ENSG00000268104	3.45814	8.52e-05	0.000801682
AC002310.5_ENSG00000261459	3.44779	0.0941459	0.242643
LINC00487_ENSG00000205837	3.4461	0.0160925	0.060431
ADAM12_ENSG00000148848	3.43935	9.24e-09	6.97e-07
AL365361.1_ENSG00000259834	3.43072	6.57e-08	2.82e-06
CD48_ENSG00000117091	3.42693	1.03e-08	7.56e-07
FCGR3A_ENSG00000203747	3.42136	4.26e-07	1.1e-05
AC048337.1_ENSG00000258435	3.42133	0.0164858	0.0616949
TRGV5_ENSG00000211697	3.41773	0.00085744	0.00542429
GZMK_ENSG00000113088	3.41404	2.68e-06	4.74e-05
LINC01269_ENSG00000258689	3.41326	0.00791504	0.0339101
PRKCQ-AS1_ENSG00000237943	3.41123	2.86e-06	4.97e-05
RND1_ENSG00000172602	3.4105	0.000175556	0.001459
OLIG1_ENSG00000184221	3.40798	0.000715085	0.00467419
KCNJ15_ENSG00000157551	3.40798	4.53e-14	3.63e-10
CHIT1_ENSG00000133063	3.40751	1.03e-06	2.19e-05
AL031587.3_ENSG00000272582	3.40608	0.0368896	0.117451
CD300E_ENSG00000186407	3.4043	1.58e-08	1.03e-06
AL035696.1_ENSG00000205653	3.40319	0.0441012	0.135415
IGHA2_ENSG00000211890	3.40169	4.7e-05	0.000490603
CCL25_ENSG00000131142	3.3982	0.0113295	0.045625
AC008750.2_ENSG00000255441	3.39751	0.00742489	0.0322224
AC079594.2_ENSG00000248710	3.39733	0.0420623	0.130434
AL713999.1_ENSG00000273088	3.39732	0.0235304	0.0821713
CCL20_ENSG00000115009	3.39693	8.97e-05	0.000837709
SERPINE1_ENSG00000106366	3.39605	4.36e-09	4.24e-07
PLA2G7_ENSG00000146070	3.39409	2.04e-07	6.4e-06
TRAV29DV5_ENSG00000211810	3.38575	0.00167694	0.00938549
AP001784.1_ENSG00000278929	3.38561	0.0159278	0.0599032
KRT8P5_ENSG00000267573	3.38416	0.00535222	0.0245377
AC013726.1_ENSG00000259793	3.383	0.00031153	0.00234209
SLCO5A1_ENSG00000137571	3.38116	6.98e-08	2.96e-06
CXCR2P1_ENSG00000229754	3.38006	5.4e-05	0.000548201
VN1R82P_ENSG00000268995	3.37808	0.00564768	0.0256573
Z99774.1_ENSG00000206028	3.37601	0.00123503	0.00730927
CHRNA9_ENSG00000174343	3.37088	0.00119181	0.00710724
AC079089.1_ENSG00000246528	3.36993	0.00070769	0.00463401
AC119396.1_ENSG00000263264	3.36983	6.64e-08	2.85e-06
AC060764.1_ENSG00000270980	3.36926	4.96e-06	7.74e-05
CSF3R_ENSG00000119535	3.3646	1.88e-07	6.01e-06
FCRL4_ENSG00000163518	3.35711	0.000501266	0.00347004
AC020907.4_ENSG00000271032	3.35576	0.000764038	0.00494497
AL365258.2_ENSG00000235582	3.35544	0.00418546	0.0200367
RPSAP52_ENSG00000241749	3.35508	0.00047647	0.00333589
SAMSN1_ENSG00000155307	3.3533	4.26e-06	6.85e-05
CLLU1OS_ENSG00000205057	3.35236	4.08e-05	0.000436725
P2RY8_ENSG00000182162	3.35002	2.34e-08	1.35e-06
CXCL9_ENSG00000138755	3.34939	6.37e-06	9.46e-05
AL139220.2_ENSG00000230615	3.34847	7.58e-06	0.000109524
SMIM25_ENSG00000224397	3.34565	3.51e-08	1.8e-06
SPRR1B_ENSG00000169469	3.34218	2.25e-05	0.000268313
LINC00336_ENSG00000197251	3.34014	0.00388161	0.0188366
SULT1B1_ENSG00000173597	3.34006	3.94e-08	1.94e-06
AL157402.2_ENSG00000261573	3.33624	0.00411943	0.0197779
KRT17_ENSG00000128422	3.33612	0.00156379	0.00885329
LINC01506_ENSG00000234506	3.33441	6.35e-05	0.000625712
CCL18_ENSG00000275385	3.33438	3.53e-06	5.87e-05
AL031283.1_ENSG00000228140	3.33325	0.000251192	0.0019554
CDKN2B-AS1_ENSG00000240498	3.33093	0.00032894	0.0024466
FAM129C_ENSG00000167483	3.33029	3.49e-08	1.79e-06
RPLP0P2_ENSG00000243742	3.32861	4.43e-05	0.000467235
NEU4_ENSG00000204099	3.32839	0.0153111	0.0580042
EAF2_ENSG00000145088	3.32507	8.48e-08	3.34e-06
AC018716.2_ENSG00000255267	3.32375	0.00652756	0.0289413
PAH_ENSG00000171759	3.32356	0.00547586	0.0250206
AC008770.2_ENSG00000257355	3.32072	0.00947625	0.0393583
ZNF415P1_ENSG00000266127	3.31382	2.95e-08	1.61e-06
HIST1H1T_ENSG00000187475	3.31226	0.00436067	0.020733
KLK13_ENSG00000167759	3.31174	1.97e-06	3.7e-05
AC079793.1_ENSG00000258268	3.31061	0.00376296	0.0183689
AC133644.2_ENSG00000273445	3.30982	7.26e-05	0.000699035
AC002407.1_ENSG00000283638	3.3082	0.00325646	0.0162812
LINC00943_ENSG00000189238	3.30244	1.1e-05	0.00014953
LINC02273_ENSG00000245954	3.3017	0.00010982	0.000988156
SNCB_ENSG00000074317	3.30097	0.031935	0.105107
C10orf99_ENSG00000188373	3.29808	1.12e-05	0.000151482
XKR7_ENSG00000260903	3.29454	1.17e-05	0.000156166
AC008638.1_ENSG00000248831	3.29359	0.0232319	0.0813774
AC026470.3_ENSG00000261267	3.29092	0.00890588	0.0374183
AL136361.1_ENSG00000224532	3.28739	0.0165364	0.0618376
CXCL11_ENSG00000169248	3.28705	0.000955297	0.00591666
RN7SL288P_ENSG00000240767	3.28484	0.00139023	0.00805783
CXCL10_ENSG00000169245	3.28475	4.75e-06	7.47e-05
TRBV2_ENSG00000226660	3.28412	0.000182763	0.00150822
SLC18A3_ENSG00000187714	3.28204	0.000334904	0.00248309
CHRNB4_ENSG00000117971	3.28031	0.0081075	0.0346083
KLRC3_ENSG00000205810	3.28009	0.00153283	0.00871006
LINC00211_ENSG00000237803	3.27468	0.000332702	0.00246758
AC007207.1_ENSG00000242444	3.27343	0.00497888	0.0231469
AC122688.4_ENSG00000280117	3.27236	0.00994113	0.0409354
AL607028.1_ENSG00000232739	3.27229	0.002389	0.0126083
LAMP5_ENSG00000125869	3.27061	4.15e-05	0.000442724
IL4I1_ENSG00000104951	3.26986	2.33e-07	7.02e-06
AC015849.4_ENSG00000270894	3.26977	0.000411852	0.00295585
AC245088.2_ENSG00000282939	3.2697	1.74e-06	3.33e-05
CCL3L1_ENSG00000276085	3.26884	3.54e-06	5.88e-05
AC002985.2_ENSG00000269019	3.26727	0.0115998	0.0464615
KIR3DX1_ENSG00000104970	3.26725	4.79e-05	0.000496487
EEF1GP1_ENSG00000186676	3.26593	0.000681051	0.00448524
CCL3_ENSG00000277632	3.26579	5.18e-06	7.99e-05
LAIR2_ENSG00000167618	3.26541	0.0152816	0.0579172
OR1X5P_ENSG00000214351	3.26211	0.00421093	0.0201391
HMGB4_ENSG00000176256	3.2574	0.000108257	0.00097613
LINC01366_ENSG00000235172	3.25408	0.00090097	0.00565476
MIOX_ENSG00000100253	3.25374	0.0183911	0.0674614
TLR8_ENSG00000101916	3.25161	3.72e-07	1e-05
AL136129.1_ENSG00000261039	3.24357	0.0228376	0.0802609
ST8SIA2_ENSG00000140557	3.24315	2.47e-05	0.00028991
FHAD1_ENSG00000142621	3.23909	1.19e-07	4.28e-06
AC107959.2_ENSG00000246130	3.23563	6.55e-05	0.000642444
SAA2-SAA4_ENSG00000255071	3.23031	0.016776	0.0625918
SELE_ENSG00000007908	3.22899	1.03e-09	1.67e-07
FNDC1-IT1_ENSG00000235086	3.22818	0.00220317	0.0117738
OR10AA1P_ENSG00000180409	3.22689	0.00844923	0.0358101
AC116348.2_ENSG00000261332	3.22622	0.00191028	0.0104617
AC244157.2_ENSG00000275772	3.22493	0.0414223	0.128857
OR2D2_ENSG00000166368	3.22288	0.0150452	0.0571817
LTF_ENSG00000012223	3.22149	0.00146834	0.00841324
CD79B_ENSG00000007312	3.22102	2.45e-07	7.32e-06
KLRC2_ENSG00000205809	3.21862	8.07e-05	0.000765621
RN7SL798P_ENSG00000240905	3.2184	0.00199493	0.0108402
ATP12A_ENSG00000075673	3.21348	0.00126094	0.00743791
TRBV9_ENSG00000211716	3.21243	0.00464991	0.0218844
TCL6_ENSG00000187621	3.21239	0.000141346	0.00121944
NT5DC4_ENSG00000144130	3.21149	0.000585656	0.00395149
TNFRSF10C_ENSG00000173535	3.20987	4.42e-05	0.000466943
AL118508.3_ENSG00000279164	3.20967	0.00073244	0.00477016
AC010327.2_ENSG00000267507	3.20686	0.0188181	0.0686437
AC018755.4_ENSG00000273837	3.20381	5.05e-06	7.83e-05
GPR33_ENSG00000214943	3.20156	0.0129524	0.0508431
ACOXL-AS1_ENSG00000204581	3.20102	0.00669086	0.0295128
SRGN_ENSG00000122862	3.20002	4.41e-08	2.11e-06
FCMR_ENSG00000162894	3.19325	6.09e-08	2.69e-06
FAM26F_ENSG00000188820	3.19244	2.29e-06	4.18e-05
AC008758.5_ENSG00000268870	3.19098	0.00939648	0.0391077
MCF2_ENSG00000101977	3.18696	0.00880061	0.0370704
KCNE5_ENSG00000176076	3.18625	0.000940177	0.0058433
AC130365.2_ENSG00000254543	3.18257	0.052721	0.155319
WDR45P1_ENSG00000248208	3.18089	0.000902363	0.00566192
AC073111.2_ENSG00000271582	3.17898	0.000969119	0.00599062
AL391832.3_ENSG00000258082	3.17739	0.00252299	0.0131667
LILRA2_ENSG00000239998	3.17688	2.58e-06	4.6e-05
LINC00656_ENSG00000233746	3.17619	0.00415753	0.0199294
AC011483.2_ENSG00000267879	3.17514	0.0417615	0.129668
PRSS27_ENSG00000172382	3.17491	1.01e-06	2.16e-05
SIRPG_ENSG00000089012	3.17441	3.05e-06	5.25e-05
BLOC1S5-TXNDC5_ENSG00000259040	3.17298	0.00922114	0.0385073
AL449423.1_ENSG00000266446	3.17137	0.00138476	0.00803549
TRBV7-9_ENSG00000278030	3.17065	0.00089327	0.00561513
AC133644.1_ENSG00000214354	3.17002	0.00137272	0.00797818
F2_ENSG00000180210	3.16976	0.0341371	0.110718
SIGLEC14_ENSG00000254415	3.16797	1.2e-06	2.49e-05
EIF4BP9_ENSG00000237294	3.16613	0.0245719	0.0851089
OR2D3_ENSG00000178358	3.16277	3.07e-05	0.000344557
AP003354.2_ENSG00000254281	3.16068	0.00257925	0.0134109
AC092028.1_ENSG00000272595	3.15799	0.0049717	0.0231265
AC007342.3_ENSG00000260078	3.15768	4.02e-05	0.000431879
SERPINA11_ENSG00000186910	3.15737	0.0110842	0.0447947
AC099066.2_ENSG00000227496	3.15657	0.00142544	0.00822234
AC060234.3_ENSG00000241577	3.15541	0.00614611	0.0275679
NME8_ENSG00000086288	3.15141	0.00839614	0.0356223
AC233976.1_ENSG00000229151	3.1479	0.00498548	0.0231728
LINC02081_ENSG00000267123	3.14658	0.00011158	0.00100116
HOMER2P1_ENSG00000228966	3.14512	0.00557816	0.0254009
AC013437.1_ENSG00000257284	3.14338	0.0178675	0.0658657
IGLVIVOR22-1_ENSG00000271138	3.14319	0.0182627	0.0670675
AC099489.3_ENSG00000262999	3.1428	0.00167052	0.00935305
EOMES_ENSG00000163508	3.13869	2.69e-06	4.75e-05
LINC01559_ENSG00000180861	3.13815	0.0215588	0.0766544
AC116348.1_ENSG00000260487	3.13712	0.000923925	0.00577527
SOX11_ENSG00000176887	3.13475	0.00136003	0.00791878
AC087280.2_ENSG00000283415	3.13295	0.00111922	0.00674194
MMP2-AS1_ENSG00000260135	3.13239	5.35e-05	0.000544567
LCE3E_ENSG00000185966	3.12968	0.000106017	0.000959551
OCM2_ENSG00000135175	3.12916	0.0358773	0.115073
TRAV12-2_ENSG00000211789	3.12895	0.000680047	0.00448131
CSMD2-AS1_ENSG00000231163	3.12684	0.00150801	0.0085986
CFAP54_ENSG00000188596	3.1215	2.78e-05	0.000318659
AL353753.1_ENSG00000276759	3.11859	0.0445002	0.13633
KCNA3_ENSG00000177272	3.11807	1.47e-07	4.97e-06
DHRS9_ENSG00000073737	3.11762	4.06e-06	6.58e-05
AC112173.1_ENSG00000250574	3.11451	0.0220116	0.0779346
AC022973.3_ENSG00000254263	3.11364	0.00337226	0.0167643
CRTAM_ENSG00000109943	3.11279	2.78e-06	4.87e-05
PVRIG_ENSG00000213413	3.11023	2.08e-05	0.000251201
TRAV20_ENSG00000211800	3.1046	0.000106622	0.000964242
AP000756.2_ENSG00000279341	3.10216	0.000553852	0.00377055
AC009486.1_ENSG00000261117	3.10129	0.022623	0.079739
TNC_ENSG00000041982	3.1009	6.79e-10	1.3e-07
AC098613.1_ENSG00000223552	3.10061	0.00336547	0.0167381
LCE3D_ENSG00000163202	3.09839	7.12e-05	0.000687426
OR10G2_ENSG00000255582	3.09816	0.0664643	0.185377
AC084781.1_ENSG00000277229	3.0952	0.000299315	0.00226861
ZDHHC19_ENSG00000163958	3.09416	0.000256956	0.00199328
MAST4-IT1_ENSG00000249057	3.09377	0.00262963	0.01363
LINC01913_ENSG00000214691	3.08615	0.0359238	0.115165
KLRC1_ENSG00000134545	3.08011	0.000131761	0.0011501
PPIAL4F_ENSG00000279782	3.07966	0.0282596	0.0952133
PLA2G2D_ENSG00000117215	3.07886	4.57e-06	7.25e-05
AC137527.1_ENSG00000260818	3.07866	0.0555311	0.161718
TRAV27_ENSG00000211809	3.07744	0.0011966	0.00712719
AC092143.1_ENSG00000198211	3.07677	0.0508052	0.151103
RPL3P10_ENSG00000243095	3.0754	0.0178706	0.0658716
JAK3_ENSG00000105639	3.07374	4.93e-09	4.56e-07
AC123567.2_ENSG00000258035	3.07271	0.00115515	0.00692562
TRAV22_ENSG00000211802	3.07256	0.00132739	0.00776726
RN7SL105P_ENSG00000243704	3.07211	0.029466	0.098445
AC124248.1_ENSG00000259704	3.07074	0.0114953	0.0461548
AC011511.5_ENSG00000267607	3.06942	3.73e-07	1e-05
UTS2_ENSG00000049247	3.06919	0.0171273	0.063679
SH2D1A_ENSG00000183918	3.06881	1.4e-06	2.81e-05
LILRB4_ENSG00000186818	3.06852	1.27e-07	4.48e-06
TRAV36DV7_ENSG00000211815	3.06818	0.0107205	0.0435407
PIM2_ENSG00000102096	3.06777	2.43e-06	4.37e-05
TMPRSS4_ENSG00000137648	3.06699	2.57e-05	0.000298874
ZNF878_ENSG00000257446	3.06603	0.000233634	0.00184803
AC063977.1_ENSG00000267895	3.06386	0.00949383	0.0394099
BLK_ENSG00000136573	3.06358	3.79e-07	1.01e-05
TRBV19_ENSG00000211746	3.06254	0.000484681	0.00337906
AL365338.1_ENSG00000225078	3.06158	0.0110449	0.0446601
AC087280.1_ENSG00000254712	3.05862	0.00147236	0.00843305
AL160400.1_ENSG00000272053	3.05858	5.31e-05	0.000541153
FAM32BP_ENSG00000203416	3.05698	0.00736233	0.0319907
RAB19_ENSG00000146955	3.05582	0.00274712	0.0141421
TRIM75P_ENSG00000250374	3.05557	0.0385802	0.121764
AC243967.1_ENSG00000267881	3.05413	5.65e-05	0.000568107
IGKV3OR2-268_ENSG00000233999	3.05335	0.00937204	0.0390279
LINC02154_ENSG00000235385	3.05056	0.00337401	0.0167693
AL049767.1_ENSG00000283142	3.04873	0.0270649	0.0920077
TRAV1-2_ENSG00000256553	3.04777	0.00116622	0.00697793
CHST1_ENSG00000175264	3.04701	4.11e-07	1.08e-05
CCL17_ENSG00000102970	3.04623	0.00268327	0.0138742
SPRR2D_ENSG00000163216	3.04509	0.000495897	0.00343898
FFAR2_ENSG00000126262	3.04495	5.2e-08	2.38e-06
AP000997.3_ENSG00000279771	3.04355	0.00732387	0.0318494
MIR503HG_ENSG00000223749	3.04262	0.000324706	0.00242157
ULBP1_ENSG00000111981	3.0425	0.0035297	0.0174266
ANTXRLP1_ENSG00000263482	3.04224	0.00325957	0.0162931
LINC01531_ENSG00000205786	3.04031	0.000147056	0.00125897
AC083865.1_ENSG00000283444	3.03942	0.00441861	0.020955
AC004817.3_ENSG00000269927	3.03927	0.000887479	0.00558423
AC133919.3_ENSG00000277349	3.03692	4.64e-05	0.000485953
ZNF80_ENSG00000174255	3.03534	3.46e-06	5.79e-05
AC109809.3_ENSG00000278029	3.03483	0.0221271	0.0782569
LINC01093_ENSG00000249173	3.03468	2.92e-05	0.000331095
IGKV1D-43_ENSG00000242580	3.03409	0.0305647	0.10145
AC055748.1_ENSG00000244720	3.03353	0.000253881	0.00197217
HSF5_ENSG00000176160	3.03317	0.000794312	0.00510382
AC092701.1_ENSG00000279705	3.03237	0.000686455	0.00451817
AC005336.2_ENSG00000267218	3.02901	0.00753649	0.032614
AC010328.1_ENSG00000267943	3.02808	0.00182537	0.0100747
AC104662.2_ENSG00000281028	3.02656	0.135511	0.317097
HSPE1P18_ENSG00000255163	3.02492	0.00677922	0.0298604
HRASLS2_ENSG00000133328	3.02387	0.0429343	0.132562
LIPG_ENSG00000101670	3.01705	3.51e-07	9.6e-06
RPL7AP53_ENSG00000235962	3.01466	0.00796744	0.0341018
PAX1_ENSG00000125813	3.01206	1.07e-05	0.000145695
AC004906.1_ENSG00000237286	3.01144	0.000222765	0.0017762
AC234781.1_ENSG00000224216	3.01066	0.0379771	0.12021
AC004585.1_ENSG00000266088	3.01065	1.08e-05	0.000146824
BNIP3P37_ENSG00000270479	3.0105	0.019481	0.0705027
LINC02014_ENSG00000248243	3.00905	0.0215399	0.0765947
BTLA_ENSG00000186265	3.00725	5.79e-06	8.74e-05
PHBP3_ENSG00000228121	3.00539	0.0831266	0.220741
LINC00567_ENSG00000259831	3.00509	0.0213139	0.0759226
DEFB103A_ENSG00000176797	2.99767	0.000185524	0.00152677
DEFB103B_ENSG00000177243	2.99767	0.000185524	0.00152677
ALDH1A3_ENSG00000184254	2.99739	4.57e-05	0.000480274
AC016717.2_ENSG00000273301	2.99535	0.00423037	0.0202126
AL512356.1_ENSG00000257622	2.99425	0.01885	0.0687378
TRGV3_ENSG00000211699	2.99369	0.00024998	0.0019494
TMEM132D_ENSG00000151952	2.9922	0.00119411	0.00711785
GPR142_ENSG00000257008	2.98973	0.0119112	0.0474626
LINC02323_ENSG00000259230	2.98842	0.00117567	0.00702598
OR10A4_ENSG00000170782	2.98508	0.000558906	0.00379917
HRH2_ENSG00000113749	2.98486	2.02e-12	4.35e-09
QRFPR_ENSG00000186867	2.98251	0.0134749	0.0524421
LINC00563_ENSG00000261097	2.98201	0.022644	0.0797942
SLAMF6_ENSG00000162739	2.98111	2.56e-07	7.54e-06
AC109826.1_ENSG00000226791	2.98002	5.13e-05	0.000525222
AL589743.1_ENSG00000257310	2.97977	0.00665373	0.0293723
AC073263.3_ENSG00000279201	2.97885	0.00857391	0.0362765
KCNJ6_ENSG00000157542	2.97707	9.43e-06	0.000131462
IKZF3_ENSG00000161405	2.97705	1.42e-09	2.02e-07
DAB1_ENSG00000173406	2.97577	0.000152703	0.00129873
AC106801.1_ENSG00000253519	2.97543	4.97e-05	0.000511195
GZMA_ENSG00000145649	2.97471	3.24e-09	3.43e-07
AC022239.3_ENSG00000255518	2.97254	0.00785672	0.033712
AC116158.2_ENSG00000259598	2.97164	0.0137389	0.0532603
AL161937.2_ENSG00000237595	2.97108	0.0680498	0.188856
AC007991.4_ENSG00000254287	2.97052	8.1e-05	0.000768006
FCGR1B_ENSG00000198019	2.97048	2.42e-07	7.25e-06
ODF2-AS1_ENSG00000225951	2.96827	0.0303407	0.100869
PPIAL4C_ENSG00000263464	2.96649	0.00826878	0.0351924
AP001434.1_ENSG00000226012	2.96197	0.00310083	0.0156416
SETP9_ENSG00000235101	2.96095	9.28e-05	0.00086179
TRPC4_ENSG00000133107	2.95992	0.00103984	0.00634862
AC105150.1_ENSG00000254048	2.95811	0.0328954	0.107661
LHX8_ENSG00000162624	2.95791	0.0332213	0.108521
AC107959.3_ENSG00000253616	2.9573	0.0269447	0.0916483
GUCY2D_ENSG00000132518	2.95717	0.000248182	0.00193939
UGT2B17_ENSG00000197888	2.95595	0.000279473	0.00214224
ULBP2_ENSG00000131015	2.95571	1.73e-06	3.33e-05
RN7SL756P_ENSG00000244610	2.95525	0.0260168	0.0890487
LILRA4_ENSG00000239961	2.95501	1.62e-06	3.16e-05
GPA33_ENSG00000143167	2.95457	0.00382506	0.0186191
AC011840.5_ENSG00000266775	2.95298	0.044293	0.135836
ZNF695_ENSG00000197472	2.95284	0.00280203	0.0143832
ALPL_ENSG00000162551	2.95259	1.48e-07	4.99e-06
SPOCD1_ENSG00000134668	2.95179	2.14e-07	6.63e-06
AC022080.2_ENSG00000225349	2.95147	0.044223	0.135714
APOBEC3H_ENSG00000100298	2.94857	0.000261388	0.00202308
AC034245.1_ENSG00000249697	2.94794	0.00992577	0.0408986
AC074033.2_ENSG00000241479	2.94492	0.0243954	0.0846485
C4BPA_ENSG00000123838	2.94463	0.00661511	0.0292684
CSNK1A1L_ENSG00000180138	2.94454	0.000144108	0.00124015
TPM3P8_ENSG00000183022	2.94046	0.0105139	0.0428313
SH2D2A_ENSG00000027869	2.93958	7.63e-08	3.15e-06
AC011155.1_ENSG00000273762	2.93941	0.00839211	0.0356086
CATIP-AS2_ENSG00000237281	2.9394	0.00169423	0.0094678
PLAT_ENSG00000104368	2.9379	5e-12	6.55e-09
AC022182.2_ENSG00000254802	2.93764	0.00162988	0.00916347
AC132216.1_ENSG00000184566	2.93559	0.0339791	0.11035
AL137129.1_ENSG00000258964	2.93508	0.0503202	0.149959
AC104623.2_ENSG00000279663	2.93479	0.00079445	0.00510398
CD27_ENSG00000139193	2.93276	2.76e-09	3.06e-07
IL22_ENSG00000127318	2.93247	0.0143392	0.0550849
SNAP25_ENSG00000132639	2.93228	0.000105804	0.000958205
AL008721.1_ENSG00000272798	2.93081	0.00547613	0.0250206
AC092916.2_ENSG00000240787	2.93055	0.0308505	0.102179
PRL_ENSG00000172179	2.93022	0.00816641	0.0348119
OR2AG1_ENSG00000279486	2.92879	1.54e-05	0.000195897
BNIP3P1_ENSG00000197358	2.92656	0.00562082	0.0255639
SLC32A1_ENSG00000101438	2.92412	0.0314446	0.103773
AC006001.4_ENSG00000275400	2.92179	0.0293144	0.098012
AC013268.4_ENSG00000283283	2.91803	0.000637816	0.00424754
RPS27AP8_ENSG00000237483	2.91524	0.0187712	0.068512
GBA3_ENSG00000249948	2.9151	0.00475713	0.0222832
AC098850.4_ENSG00000266302	2.91453	0.0726021	0.198451
ZFYVE9P2_ENSG00000214843	2.9144	0.0364747	0.116479
AL049634.1_ENSG00000242324	2.91141	0.00127729	0.00752047
AC133965.1_ENSG00000225933	2.9103	0.00316211	0.0158771
LINC00485_ENSG00000258169	2.90825	0.024428	0.0847157
OLIG2_ENSG00000205927	2.9068	0.000614779	0.00411686
AC106897.1_ENSG00000249679	2.90651	0.0325626	0.106792
MGAM_ENSG00000257335	2.90426	1.07e-05	0.000145302
AC108463.1_ENSG00000227992	2.90266	0.00344486	0.0170701
SATB1-AS1_ENSG00000228956	2.90136	8.87e-06	0.000125098
LINC01121_ENSG00000205054	2.90122	0.000348174	0.002564
FGF23_ENSG00000118972	2.90113	0.0293347	0.0980652
APOL1_ENSG00000100342	2.90109	6.93e-13	2.38e-09
AC074134.1_ENSG00000249142	2.90043	0.00245503	0.0128866
RN7SL350P_ENSG00000243254	2.90043	0.0533054	0.156647
LINC01281_ENSG00000235304	2.89899	0.00460901	0.0217171
KRT17P6_ENSG00000231645	2.89689	0.00611045	0.0274245
LUCAT1_ENSG00000248323	2.89674	1.2e-05	0.000159448
AC005412.3_ENSG00000264050	2.89613	0.0277853	0.0939914
KRT82_ENSG00000161850	2.8954	0.391958	0.646445
NAMPT_ENSG00000105835	2.89465	6.95e-11	2.99e-08
KCNK10_ENSG00000100433	2.89464	0.00126009	0.00743491
KIF25_ENSG00000125337	2.89348	0.000845749	0.00537089
RPS14P4_ENSG00000226928	2.89321	0.00140382	0.00812431
AC022613.1_ENSG00000256802	2.89262	0.00084724	0.00537684
SOD1P3_ENSG00000253651	2.89163	0.0207202	0.0742882
AC013452.2_ENSG00000259656	2.8912	0.0148922	0.056784
AC005291.2_ENSG00000273388	2.88987	0.0202883	0.0729508
AC087498.4_ENSG00000279517	2.88752	0.0678005	0.188385
OR5BR1P_ENSG00000255386	2.88684	0.0255709	0.0879204
CD69_ENSG00000110848	2.88579	3.94e-05	0.000424877
DEC1_ENSG00000173077	2.88549	0.00330453	0.0164772
OR1J4_ENSG00000239590	2.88419	0.0110163	0.0445565
NCF4-AS1_ENSG00000183822	2.88407	0.00344897	0.0170886
AC016747.2_ENSG00000271889	2.88179	0.071838	0.196901
AL365203.1_ENSG00000229656	2.88157	0.00138321	0.00802782
CLEC7A_ENSG00000172243	2.87931	3.45e-11	2.19e-08
TRAV38-2DV8_ENSG00000211817	2.87839	0.000759269	0.00491761
ITGAX_ENSG00000140678	2.87615	2.26e-08	1.32e-06
ZDHHC4P1_ENSG00000238025	2.8755	9.29e-08	3.57e-06
LINC01060_ENSG00000249378	2.87524	2.85e-05	0.00032555
AC244472.3_ENSG00000276557	2.87424	0.000416607	0.00298086
AC010401.1_ENSG00000242307	2.87236	0.0505036	0.150425
RPL4P1_ENSG00000240954	2.87229	0.000527137	0.00361683
FAM83A_ENSG00000147689	2.87144	2.41e-05	0.000284024
TLR7_ENSG00000196664	2.8704	4.1e-07	1.07e-05
SLAMF1_ENSG00000117090	2.86858	1.1e-05	0.000149558
AC105265.2_ENSG00000242609	2.86791	0.00590564	0.0266501
IGKV1D-17_ENSG00000242766	2.86782	0.0227488	0.0800498
AC093844.1_ENSG00000250292	2.86726	0.0315698	0.104125
AL592494.3_ENSG00000272583	2.86652	0.00664599	0.0293614
VNN1_ENSG00000112299	2.8655	4.24e-08	2.05e-06
XIRP1_ENSG00000168334	2.86427	1.96e-05	0.000239478
UNQ6494_ENSG00000237372	2.86426	0.00761307	0.0328785
SALL4P5_ENSG00000231915	2.86419	0.0334994	0.109197
CEACAM5_ENSG00000105388	2.86418	0.00180696	0.00998911
TRBV3-1_ENSG00000237702	2.86304	0.0608466	0.173295
AC010894.2_ENSG00000226853	2.86053	0.0185268	0.0678419
SLC11A1_ENSG00000018280	2.85986	6.43e-08	2.81e-06
NKG7_ENSG00000105374	2.85879	0.000222977	0.00177728
AC087645.2_ENSG00000267737	2.85821	0.0141331	0.05449
CCDC178_ENSG00000166960	2.85687	0.031936	0.105107
LGALS17A_ENSG00000226025	2.8568	0.000981918	0.00606051
OAS2_ENSG00000111335	2.85677	1.6e-10	4.88e-08
TRBV4-1_ENSG00000211710	2.85491	0.00296185	0.0150752
SLC18A1_ENSG00000036565	2.85401	0.0286039	0.0961335
GVINP1_ENSG00000254838	2.85183	6.35e-10	1.26e-07
DSC2_ENSG00000134755	2.85039	3.15e-07	8.84e-06
CSTF3-AS1_ENSG00000247151	2.85019	0.00563832	0.0256199
MTCYBP44_ENSG00000248282	2.84875	0.0153603	0.058156
GBP6_ENSG00000183347	2.84654	3.92e-05	0.000422616
CCR1_ENSG00000163823	2.8429	3.07e-07	8.65e-06
NRIR_ENSG00000225964	2.84155	0.0215385	0.0765947
LINC01583_ENSG00000259518	2.84101	0.058117	0.167391
AC004870.1_ENSG00000214754	2.84079	0.0468664	0.141971
AP001610.1_ENSG00000228318	2.84072	0.000596895	0.00401737
DPCR1_ENSG00000168631	2.83983	0.0213597	0.0760676
DNASE2B_ENSG00000137976	2.83982	0.0166119	0.0620574
AL032821.1_ENSG00000234484	2.83517	0.0133192	0.0519949
LINC01792_ENSG00000237166	2.83454	0.00672069	0.0296297
CD53_ENSG00000143119	2.83427	2.83e-08	1.55e-06
TRAV1-1_ENSG00000255569	2.83414	0.0134786	0.0524519
AC026782.2_ENSG00000248870	2.83299	0.0057108	0.0259045
IL21R_ENSG00000103522	2.83269	1.14e-07	4.15e-06
OR10A5_ENSG00000166363	2.83063	0.000466548	0.00327826
AC007032.1_ENSG00000273320	2.83014	0.000214318	0.00171929
Z82186.1_ENSG00000224715	2.82974	0.000679302	0.00447835
PTPN2P1_ENSG00000228196	2.82967	0.00174752	0.00971952
TRBV6-1_ENSG00000211706	2.82875	0.0296988	0.0991042
PRAMENP_ENSG00000197549	2.82828	0.00235779	0.012482
AL365181.2_ENSG00000272068	2.8269	0.0119554	0.0476207
AC112191.1_ENSG00000253772	2.82604	0.00742843	0.0322267
IGKV2D-26_ENSG00000211623	2.82468	0.0665721	0.185643
GPR65_ENSG00000140030	2.82454	1.19e-07	4.28e-06
SIRPB1_ENSG00000101307	2.82206	2.2e-07	6.76e-06
CD2_ENSG00000116824	2.82146	5.9e-07	1.43e-05
MTCO2P33_ENSG00000217083	2.82053	0.00466337	0.0219338
AC015911.5_ENSG00000267349	2.82023	0.0280022	0.0945601
AL121748.1_ENSG00000233387	2.81491	0.00332226	0.0165459
AC021594.1_ENSG00000266924	2.81407	0.0403805	0.126188
KLHL6_ENSG00000172578	2.81301	8.05e-10	1.42e-07
LINC00243_ENSG00000214894	2.81254	4.25e-05	0.000451708
LYZ_ENSG00000090382	2.81223	4.34e-09	4.23e-07
AC005300.1_ENSG00000236325	2.81089	0.0107257	0.0435512
NKX2-8_ENSG00000136327	2.81017	0.0157911	0.0594985
AP003550.1_ENSG00000254236	2.80845	0.0876377	0.229914
LINC00880_ENSG00000243629	2.80752	0.0684909	0.189843
HPCAL4_ENSG00000116983	2.80641	0.000618893	0.00413882
MRGPRX4_ENSG00000179817	2.80493	0.0579797	0.167082
LINC00704_ENSG00000231298	2.79958	0.0841184	0.22287
AC005224.3_ENSG00000266378	2.79717	1.48e-08	9.87e-07
AC245088.3_ENSG00000283063	2.79702	0.00329169	0.0164242
RPL6P7_ENSG00000239212	2.79591	0.0253511	0.0873128
AC010643.1_ENSG00000268686	2.79508	0.0466209	0.141419
MTCYBP41_ENSG00000254650	2.79447	0.00371194	0.0181509
GNG4_ENSG00000168243	2.79379	0.00213869	0.0114787
ALG1L13P_ENSG00000253981	2.79365	3.14e-05	0.000351065
IGKV5-2_ENSG00000211599	2.79302	0.00706697	0.0308878
FAM83A-AS1_ENSG00000204949	2.79242	0.000103808	0.00094339
TRAV26-2_ENSG00000211812	2.79222	0.0288634	0.0967941
TGM2_ENSG00000198959	2.79148	2.28e-07	6.91e-06
TMEM171_ENSG00000157111	2.79079	2.66e-05	0.000307906
RAET1K_ENSG00000218358	2.79024	0.0312491	0.103243
CA10_ENSG00000154975	2.78995	0.0216235	0.0768537
WNT5A-AS1_ENSG00000244586	2.7898	7.21e-06	0.000104977
CD274_ENSG00000120217	2.78858	1.15e-09	1.77e-07
ARTN_ENSG00000117407	2.78838	0.000607826	0.00407826
CR1L_ENSG00000197721	2.7873	0.0585685	0.16843
AC002480.3_ENSG00000232949	2.78611	0.00430515	0.0204997
AL353597.2_ENSG00000227920	2.7856	0.0276574	0.0936581
C11orf53_ENSG00000150750	2.78413	0.0802176	0.214433
CREG2_ENSG00000175874	2.78393	0.000209548	0.00168469
AC090826.3_ENSG00000274937	2.78389	0.0298736	0.0996065
NEURL3_ENSG00000163121	2.78193	0.00140506	0.00812895
BEND4_ENSG00000188848	2.78052	2.63e-05	0.000304989
CALCB_ENSG00000175868	2.77978	0.0128081	0.0503654
OR2B2_ENSG00000168131	2.77924	0.022921	0.0804771
RFX4_ENSG00000111783	2.77905	0.0165653	0.0619197
AP001189.5_ENSG00000255363	2.7783	0.00485117	0.0226673
HPN-AS1_ENSG00000227392	2.77791	0.023242	0.0813934
GPR89P_ENSG00000216915	2.77779	0.033138	0.108296
PTHLH_ENSG00000087494	2.77765	7.13e-05	0.000688493
TRBV7-3_ENSG00000211714	2.77664	0.00207237	0.0111827
CPXM1_ENSG00000088882	2.77624	8.98e-08	3.47e-06
NT5C3AP1_ENSG00000213492	2.7762	0.00780576	0.033545
IL23R_ENSG00000162594	2.77564	0.00178604	0.00989432
UPP1_ENSG00000183696	2.77415	4.49e-10	9.88e-08
AC099850.3_ENSG00000265415	2.77279	0.0256001	0.0879869
WNT5A_ENSG00000114251	2.7725	7.24e-08	3.04e-06
AL121985.3_ENSG00000275801	2.77201	0.0397439	0.124617
SLC12A5-AS1_ENSG00000204044	2.77109	2.52e-07	7.46e-06
GAPT_ENSG00000175857	2.77058	5.46e-06	8.33e-05
C5orf66-AS1_ENSG00000249082	2.76877	0.00381086	0.0185661
P2RY13_ENSG00000181631	2.76874	7.76e-08	3.17e-06
AC092723.1_ENSG00000269667	2.76825	0.0278347	0.0941157
NKILA_ENSG00000278709	2.76542	0.000899256	0.00564639
MSANTD3-TMEFF1_ENSG00000251349	2.76472	0.00139554	0.00808393
LINC01562_ENSG00000203356	2.76279	0.11398	0.279578
LINC01398_ENSG00000224863	2.76259	0.0424047	0.131254
C3orf80_ENSG00000180044	2.76214	0.00045946	0.00323865
SALL1_ENSG00000103449	2.7617	1.66e-06	3.22e-05
ST8SIA4_ENSG00000113532	2.76117	7.94e-07	1.79e-05
EVI2A_ENSG00000126860	2.76114	9.9e-07	2.14e-05
AL035071.2_ENSG00000260536	2.76028	0.0612096	0.174117
TRBV4-2_ENSG00000211745	2.76018	0.000575376	0.00389214
AC007386.2_ENSG00000232613	2.75848	0.000544166	0.00371255
GPR19_ENSG00000183150	2.75721	0.000815635	0.00521754
MTND3P9_ENSG00000227557	2.75514	0.00187926	0.0103248
AC092436.4_ENSG00000250541	2.75353	0.015998	0.0601318
AC005336.1_ENSG00000267056	2.7526	0.0470006	0.142281
LINC01842_ENSG00000267147	2.75226	0.00542094	0.0248066
FAM46C_ENSG00000183508	2.75117	0.000145336	0.00124759
CEACAM21_ENSG00000007129	2.75083	0.000123013	0.00108692
AP001995.1_ENSG00000255465	2.74989	0.00250784	0.013102
TMC1_ENSG00000165091	2.7469	0.00476129	0.0223003
LINC00460_ENSG00000233532	2.74579	0.00529101	0.0243193
RPL7P26_ENSG00000184612	2.74509	0.0139721	0.0539906
AL121839.1_ENSG00000258962	2.74442	0.0135693	0.0527359
AC091564.1_ENSG00000241678	2.74311	0.000312711	0.00234874
APELA_ENSG00000248329	2.74114	0.000946973	0.00587489
AP003497.1_ENSG00000255391	2.74064	0.0645469	0.181356
GDA_ENSG00000119125	2.74018	0.00251692	0.0131419
WNT1_ENSG00000125084	2.73905	0.00236185	0.0124983
SLC16A3_ENSG00000141526	2.73748	1.72e-09	2.29e-07
CD3G_ENSG00000160654	2.7364	4.43e-05	0.000467342
SIGLEC7_ENSG00000168995	2.73556	2.98e-06	5.16e-05
AC243960.1_ENSG00000268027	2.73536	0.000190409	0.00155834
IGHV4-55_ENSG00000254395	2.73314	0.0189416	0.0689364
IGHV1OR15-1_ENSG00000270505	2.7328	4.41e-05	0.000466145
AC135068.8_ENSG00000281179	2.7328	4.41e-05	0.000466145
AP002358.2_ENSG00000254704	2.73212	0.000101919	0.000928107
CHI3L2_ENSG00000064886	2.7319	6.11e-05	0.000606637
LINC01297_ENSG00000274827	2.73184	0.0349968	0.112834
AL157871.2_ENSG00000258521	2.73178	0.000498657	0.00345597
DAP3P2_ENSG00000228507	2.73154	0.0133498	0.0520825
AL627309.8_ENSG00000269981	2.73042	0.000803567	0.00515068
SPRR1A_ENSG00000169474	2.7293	0.00046219	0.00325317
AC111188.2_ENSG00000254957	2.7273	0.0183195	0.0672483
AL161912.4_ENSG00000279715	2.72716	0.0019686	0.0107219
S100P_ENSG00000163993	2.72577	2.55e-05	0.000297108
GJB6_ENSG00000121742	2.72468	1.42e-05	0.000183785
DUSP26_ENSG00000133878	2.72266	0.0396385	0.124394
MTCO2P5_ENSG00000231766	2.72252	0.00525367	0.0241725
AL080285.1_ENSG00000216378	2.72132	0.0790515	0.211989
PYHIN1_ENSG00000163564	2.7213	1.74e-09	2.3e-07
LINC00890_ENSG00000260802	2.72024	0.014362	0.0551472
MARCH10_ENSG00000173838	2.71967	0.0121554	0.0482625
JAKMIP1_ENSG00000152969	2.71799	9.5e-05	0.000877231
KLHDC7B_ENSG00000130487	2.71788	3.08e-06	5.29e-05
AL079303.2_ENSG00000258661	2.71556	0.0726512	0.198549
CERKL_ENSG00000188452	2.71507	4.19e-07	1.09e-05
PTPRJ-AS1_ENSG00000254879	2.71501	0.0019583	0.0106789
LINC00601_ENSG00000235180	2.71239	0.0187423	0.0684287
SYTL5_ENSG00000147041	2.70975	0.00302547	0.0153447
AC034238.1_ENSG00000240535	2.70927	0.0377407	0.11963
NAMPTP1_ENSG00000229644	2.70897	3.08e-08	1.65e-06
AF228730.1_ENSG00000214268	2.70837	0.102417	0.258326
AL355615.1_ENSG00000217334	2.70796	0.0345729	0.111782
AP001056.1_ENSG00000237604	2.70734	0.000975749	0.00602743
LINC02390_ENSG00000256582	2.7067	0.00115148	0.00690825
TMEM105_ENSG00000185332	2.70636	0.0154246	0.0583452
AL691482.3_ENSG00000249007	2.70594	0.0137234	0.053228
RDH8_ENSG00000080511	2.70381	0.00358533	0.0176583
TNFAIP6_ENSG00000123610	2.70175	8.63e-06	0.000122045
GPR171_ENSG00000174946	2.70161	4.42e-06	7.04e-05
AC015819.1_ENSG00000273669	2.70139	0.00072089	0.00470593
FCER1G_ENSG00000158869	2.70089	4.23e-08	2.05e-06
MGAM2_ENSG00000257743	2.69853	0.00166311	0.00931862
CATIP_ENSG00000158428	2.6969	0.000337138	0.00249716
AL451042.1_ENSG00000224621	2.6958	0.0266915	0.0909465
AC244453.3_ENSG00000234998	2.69547	0.00627494	0.0280565
LINC01235_ENSG00000270547	2.69315	6.89e-05	0.000669532
UPK3A_ENSG00000100373	2.69131	0.00994673	0.0409547
NOC2LP2_ENSG00000217950	2.69021	0.0184607	0.0676666
CRYBA4_ENSG00000196431	2.69013	0.00699371	0.0306326
AL354864.1_ENSG00000232335	2.68888	0.0737018	0.200805
AC133485.2_ENSG00000260402	2.68797	0.100494	0.254671
CCDC194_ENSG00000269720	2.68773	0.00517087	0.0238802
AC026797.1_ENSG00000278913	2.68679	0.00476498	0.022313
PRSS22_ENSG00000005001	2.68517	0.000986018	0.00607824
TPT1P11_ENSG00000239995	2.6848	0.0404396	0.126346
THAP12P3_ENSG00000227972	2.68477	0.0729522	0.199176
TRAV13-2_ENSG00000211791	2.68393	0.00410618	0.019728
TLR9_ENSG00000239732	2.68384	0.00455066	0.0214739
SHCBP1L_ENSG00000157060	2.68184	0.0464119	0.140929
AL031283.3_ENSG00000236045	2.67834	0.0285831	0.0960852
ITGB6_ENSG00000115221	2.67737	4.23e-05	0.000449213
SLC6A7_ENSG00000011083	2.67583	2.69e-06	4.75e-05
TCHHL1_ENSG00000182898	2.67459	0.123408	0.296265
AL445685.1_ENSG00000223390	2.6742	0.0118184	0.0471554
AL023754.1_ENSG00000224260	2.67343	0.0806777	0.21536
AC239798.2_ENSG00000234571	2.66962	9.54e-05	0.000879732
KNOP1P5_ENSG00000250563	2.66952	0.0286507	0.0962185
PIK3CD-AS1_ENSG00000179840	2.66945	5.1e-06	7.89e-05
AC133065.3_ENSG00000262488	2.66905	0.0107384	0.0435905
AC092332.1_ENSG00000260064	2.66899	0.000428764	0.00305267
RPL21P7_ENSG00000258613	2.66876	0.024658	0.0853605
FABP2_ENSG00000145384	2.66771	0.0429798	0.132666
AC007249.2_ENSG00000257135	2.66762	0.0198723	0.0716804
AC092068.2_ENSG00000267412	2.66706	0.0002466	0.0019297
LTB_ENSG00000227507	2.66112	3.98e-09	4e-07
TYMP_ENSG00000025708	2.66092	1.93e-09	2.43e-07
AC022509.2_ENSG00000256234	2.66012	0.0106681	0.0433724
LINC02009_ENSG00000283646	2.65906	0.00041637	0.00298008
AC005479.1_ENSG00000258769	2.65848	0.0240071	0.0835351
AC067852.3_ENSG00000267132	2.65731	0.0509408	0.151373
TAT_ENSG00000198650	2.6564	0.0940694	0.242509
GCKR_ENSG00000084734	2.65581	0.0247273	0.085541
LINC01730_ENSG00000275491	2.65484	0.0016813	0.00940517
LRG1_ENSG00000171236	2.6545	1.93e-06	3.64e-05
NPM1P52_ENSG00000253663	2.65417	0.00984591	0.040607
AL592148.1_ENSG00000229399	2.6514	0.101345	0.256173
SLC12A1_ENSG00000074803	2.65081	0.000252941	0.00196691
TRHR_ENSG00000174417	2.64999	0.0258837	0.0886816
TLR2_ENSG00000137462	2.64892	3.23e-08	1.7e-06
LINC01163_ENSG00000280953	2.64885	0.0113836	0.0458111
AC133561.1_ENSG00000198555	2.648	0.0755954	0.204897
AC007336.2_ENSG00000274508	2.6472	0.00583042	0.0263506
ST6GALNAC1_ENSG00000070526	2.64597	3.85e-07	1.03e-05
KLHL2P1_ENSG00000250412	2.64553	0.0201481	0.0725227
AL451067.1_ENSG00000234211	2.64536	0.000921505	0.00576257
CXXC1P1_ENSG00000187893	2.6453	0.0531599	0.156333
CXorf65_ENSG00000204165	2.645	0.000141393	0.00121944
PTPRC_ENSG00000081237	2.64257	4.52e-08	2.14e-06
AC140125.3_ENSG00000249186	2.64234	0.0930328	0.240407
SEL1L3_ENSG00000091490	2.64106	1.44e-07	4.92e-06
CD28_ENSG00000178562	2.63997	8.42e-09	6.56e-07
ADAM19_ENSG00000135074	2.63949	4e-09	4e-07
CTXN2_ENSG00000233932	2.63658	0.0142176	0.0547425
NPFFR1_ENSG00000148734	2.63373	0.000254535	0.00197656
GAPDHP37_ENSG00000231907	2.63365	0.0277274	0.0938454
HMGB1P20_ENSG00000219163	2.6323	0.0068775	0.0302166
ELOA3B_ENSG00000278674	2.63024	0.0425915	0.131686
AC140479.2_ENSG00000230650	2.62897	0.0122122	0.048449
HS3ST3A1_ENSG00000153976	2.6266	6.65e-09	5.63e-07
RPS2P36_ENSG00000227032	2.6263	0.000128284	0.00112657
AC091182.2_ENSG00000253746	2.62343	0.00831044	0.035336
HSPE1-MOB4_ENSG00000270757	2.62145	0.223696	0.451665
VCAN-AS1_ENSG00000249835	2.62034	0.0117666	0.0469907
LINC01890_ENSG00000228329	2.62034	0.0220245	0.0779623
AC244205.2_ENSG00000283270	2.61893	0.119237	0.288863
RN7SL47P_ENSG00000244710	2.61823	0.0251413	0.0867241
AC092652.2_ENSG00000257277	2.61781	0.0163965	0.0614225
SEMA6B_ENSG00000167680	2.61696	3.09e-08	1.66e-06
C5orf66-AS2_ENSG00000249647	2.61656	0.0192176	0.0697328
KRTAP9-2_ENSG00000239886	2.61636	0.516892	0.75147
IGHV1-58_ENSG00000211968	2.61593	0.00129731	0.00762324
MTCO3P23_ENSG00000259651	2.61549	0.0331723	0.108393
AC002985.1_ENSG00000268193	2.61275	0.0860156	0.226757
AC133919.2_ENSG00000261172	2.61132	0.000350426	0.00257731
Z95114.1_ENSG00000279217	2.61119	0.0123675	0.048934
AC010468.2_ENSG00000249318	2.60934	0.0454599	0.138652
AL359198.1_ENSG00000272817	2.6078	0.0760107	0.205796
AC017002.1_ENSG00000224959	2.60516	4.02e-06	6.53e-05
UBASH3A_ENSG00000160185	2.60442	4.9e-06	7.65e-05
AC009133.3_ENSG00000260719	2.6038	0.000458984	0.00323665
FYB_ENSG00000082074	2.60367	5.12e-09	4.65e-07
FCGR2A_ENSG00000143226	2.60281	7.09e-08	2.99e-06
CFAP52_ENSG00000166596	2.60211	0.0195521	0.0707197
TKTL1_ENSG00000007350	2.60086	0.000993908	0.00612011
KCNH7_ENSG00000184611	2.5982	0.0184639	0.0676672
LY6H_ENSG00000176956	2.59799	0.0608186	0.173259
LINC01754_ENSG00000224565	2.59794	0.109822	0.271954
AC093010.1_ENSG00000240487	2.59546	0.000253839	0.00197217
CLC_ENSG00000105205	2.59533	0.00103305	0.00631495
AC061992.1_ENSG00000266970	2.59326	0.0132908	0.0519022
AL132796.3_ENSG00000278990	2.59313	0.0798423	0.21361
INHBA_ENSG00000122641	2.59245	3.73e-09	3.84e-07
NAT8B_ENSG00000204872	2.59238	0.0109501	0.044329
CCDC60_ENSG00000183273	2.59203	0.0272448	0.0925136
AC087498.1_ENSG00000180042	2.59114	0.00368783	0.0180654
NYAP2_ENSG00000144460	2.59107	0.00326374	0.0163067
CR559946.1_ENSG00000227484	2.58863	0.00948227	0.0393715
AC245505.2_ENSG00000258705	2.58711	0.08048	0.214928
TNFRSF17_ENSG00000048462	2.58583	0.0014155	0.00817562
DNTT_ENSG00000107447	2.58551	0.106379	0.265794
SNX10_ENSG00000086300	2.58537	4.12e-06	6.66e-05
LINC02141_ENSG00000261807	2.58455	0.0398755	0.124907
CLCN1_ENSG00000188037	2.58353	0.00476848	0.0223246
AC007750.1_ENSG00000236841	2.58352	3.24e-06	5.5e-05
AC048344.4_ENSG00000277342	2.58222	0.0023878	0.0126041
BMS1P22_ENSG00000232775	2.58213	0.000175035	0.00145575
AC021106.2_ENSG00000251332	2.58154	0.000507335	0.00350143
AL445189.2_ENSG00000228834	2.5803	0.0554088	0.161456
AC010904.2_ENSG00000272002	2.5802	0.0575185	0.166032
CHST6_ENSG00000183196	2.57983	2.53e-05	0.000295055
AC106865.1_ENSG00000250771	2.57953	9.32e-06	0.000130226
TRBV20-1_ENSG00000211747	2.57937	4.99e-06	7.76e-05
AC005197.1_ENSG00000269694	2.57842	0.109662	0.271689
HCG4P8_ENSG00000229142	2.57648	0.106302	0.265679
AC016074.1_ENSG00000253470	2.57591	0.0462889	0.140622
FGR_ENSG00000000938	2.57107	6.51e-07	1.54e-05
AC011747.2_ENSG00000231435	2.57103	0.0153868	0.0582415
CCR6_ENSG00000112486	2.57089	0.000252133	0.00196234
AL121992.3_ENSG00000272510	2.57063	0.0675855	0.18794
AC010255.3_ENSG00000250803	2.57051	0.0367293	0.117049
U73023.1_ENSG00000271286	2.56924	0.0466794	0.1415
TUBB8P7_ENSG00000261812	2.56833	0.0144858	0.0555287
CNTN5_ENSG00000149972	2.56757	0.13833	0.322052
AC017002.3_ENSG00000240350	2.56731	5.7e-06	8.62e-05
AP003774.3_ENSG00000231680	2.56714	0.058865	0.16913
RARSP1_ENSG00000257037	2.56389	0.038458	0.121448
AC069528.2_ENSG00000279320	2.562	2.42e-05	0.000285071
CRP_ENSG00000132693	2.55955	0.0817219	0.217593
ZNF560_ENSG00000198028	2.55911	0.114693	0.280843
AC079316.1_ENSG00000258111	2.55887	0.000139288	0.00120448
AC245427.1_ENSG00000211751	2.55815	8.18e-08	3.27e-06
AC079907.2_ENSG00000258308	2.55751	0.0420878	0.130475
FABP5_ENSG00000164687	2.55742	1.1e-05	0.000149133
C5orf58_ENSG00000234511	2.55592	1.18e-06	2.47e-05
PRKCQ_ENSG00000065675	2.55535	8.35e-08	3.3e-06
CD7_ENSG00000173762	2.55318	9.63e-08	3.67e-06
AD000671.2_ENSG00000267120	2.55272	6.68e-05	0.000652577
AC079209.2_ENSG00000254177	2.55245	0.0161221	0.0605216
ST18_ENSG00000147488	2.55238	0.00124755	0.00737453
PTGS2_ENSG00000073756	2.55223	4.35e-07	1.12e-05
CHN1_ENSG00000128656	2.55215	1.38e-06	2.78e-05
AL445649.1_ENSG00000276740	2.55147	0.0115877	0.0464258
LINC02408_ENSG00000203585	2.55029	0.0558653	0.162405
TRAV12-3_ENSG00000211794	2.5501	0.0051317	0.023714
PTPN22_ENSG00000134242	2.55002	6.89e-06	0.000101041
IL12RB1_ENSG00000096996	2.54924	1.43e-06	2.86e-05
AC005726.1_ENSG00000240494	2.54831	0.0774522	0.208527
LILRB2_ENSG00000131042	2.54704	6.26e-07	1.5e-05
AC090970.1_ENSG00000259398	2.54571	0.00414327	0.0198752
BX842568.2_ENSG00000223723	2.54413	0.0500858	0.14944
AL135903.2_ENSG00000234155	2.54302	0.0139341	0.0538726
FBN2_ENSG00000138829	2.54231	1.9e-08	1.17e-06
CCR4_ENSG00000183813	2.54177	1.22e-09	1.83e-07
PPBP_ENSG00000163736	2.54131	0.0367243	0.117049
AOAH_ENSG00000136250	2.53993	1.83e-09	2.39e-07
AC215522.3_ENSG00000283061	2.53751	0.0220864	0.0781379
AC002350.1_ENSG00000241680	2.5364	0.0558949	0.162459
RUBCNL_ENSG00000102445	2.5364	9.36e-11	3.44e-08
LSAMP-AS1_ENSG00000240922	2.53506	0.0573457	0.165693
PCP4L1_ENSG00000248485	2.53498	1.48e-05	0.000189974
AC023157.1_ENSG00000223722	2.53488	0.0374114	0.118756
S1PR4_ENSG00000125910	2.53448	1.97e-07	6.22e-06
RAB39A_ENSG00000179331	2.5327	0.000465708	0.00327339
RGPD1_ENSG00000187627	2.53213	0.0360823	0.115515
AC025423.4_ENSG00000257181	2.53187	0.140842	0.326096
PLEK_ENSG00000115956	2.53023	1.39e-07	4.77e-06
AP002358.1_ENSG00000214797	2.53012	0.0130221	0.0510537
HSPB1P1_ENSG00000236060	2.52975	0.0358754	0.115073
AC096708.1_ENSG00000264236	2.5284	0.0281098	0.0948301
IGKV3-7_ENSG00000243063	2.52837	0.0745739	0.202667
DNAJC25-GNG10_ENSG00000244115	2.52786	0.00178459	0.00989113
SERPINB9_ENSG00000170542	2.52768	5.59e-10	1.15e-07
ADORA2A_ENSG00000128271	2.5272	8.24e-08	3.28e-06
MRPS31P2_ENSG00000232894	2.52545	0.0595169	0.170542
AP001496.3_ENSG00000265188	2.52394	0.0599362	0.171424
AL160408.2_ENSG00000228830	2.52209	0.0579588	0.167044
AC093001.1_ENSG00000244468	2.52183	0.172329	0.37734
MIR181A1HG_ENSG00000229989	2.51974	1.13e-05	0.000152466
AC068547.1_ENSG00000283228	2.51963	0.00482786	0.0225671
C4orf48_ENSG00000243449	2.51882	0.00470013	0.0220625
AC009133.6_ENSG00000280893	2.51856	0.347923	0.600957
CCR7_ENSG00000126353	2.51752	1.17e-07	4.24e-06
SIT1_ENSG00000137078	2.51661	3.79e-07	1.02e-05
MIR4432HG_ENSG00000223929	2.51534	0.0298739	0.0996065
DHFRP1_ENSG00000188985	2.51473	0.0245376	0.0850295
SASH3_ENSG00000122122	2.51266	4.79e-11	2.43e-08
AC140479.5_ENSG00000282304	2.51189	0.0395422	0.124151
IGLV3-16_ENSG00000211665	2.51173	0.000894702	0.00562284
AC011473.4_ENSG00000269741	2.51155	0.000286243	0.0021855
TRGV10_ENSG00000211694	2.51141	0.00215294	0.0115414
AC096558.1_ENSG00000228655	2.50957	0.000484057	0.00337524
SAMD9_ENSG00000205413	2.50953	1.19e-08	8.37e-07
AC005324.4_ENSG00000255104	2.50937	0.0879389	0.230542
TRBV24-1_ENSG00000211750	2.50785	0.018119	0.0666274
AL355864.1_ENSG00000217644	2.50781	0.0216595	0.0769388
AL138688.1_ENSG00000279065	2.50728	0.00135957	0.00791819
MTND5P32_ENSG00000259379	2.50678	0.000929339	0.00579855
ITGA4_ENSG00000115232	2.50677	3.13e-09	3.34e-07
AC124312.4_ENSG00000270704	2.50609	0.0576444	0.166341
AC004707.1_ENSG00000253102	2.50354	0.108283	0.269256
AC004917.1_ENSG00000243797	2.50261	0.00789449	0.0338383
AC010894.5_ENSG00000279884	2.50258	0.000975243	0.00602514
ITIH1_ENSG00000055957	2.50198	0.00621194	0.0278184
RPS20P15_ENSG00000227523	2.50156	0.0140907	0.0543919
IL2RA_ENSG00000134460	2.50139	2.39e-06	4.32e-05
AC013400.1_ENSG00000271991	2.50018	0.0596572	0.170856
ELL2P1_ENSG00000227295	2.49962	0.000685855	0.00451488
CD3D_ENSG00000167286	2.49924	1.59e-06	3.12e-05
CTNNA2_ENSG00000066032	2.49896	0.0408328	0.127378
CCL8_ENSG00000108700	2.49736	1.75e-05	0.000217911
CGB1_ENSG00000267631	2.49523	0.0902561	0.23496
LYN_ENSG00000254087	2.49478	7.62e-08	3.15e-06
RGS18_ENSG00000150681	2.49347	0.000225062	0.0017923
LINC01934_ENSG00000234663	2.49214	0.000474434	0.0033232
CXCR2_ENSG00000180871	2.49027	8.88e-10	1.49e-07
TRIML2_ENSG00000179046	2.49001	0.0659348	0.184292
SIGLEC10_ENSG00000142512	2.48843	4.02e-08	1.98e-06
AC103702.2_ENSG00000272763	2.48822	0.0697194	0.192441
TTLL8_ENSG00000138892	2.48814	0.143329	0.330373
TBX21_ENSG00000073861	2.48709	5.53e-07	1.36e-05
C19orf84_ENSG00000262874	2.48594	0.00728959	0.0317302
ECEL1_ENSG00000171551	2.4858	0.00259984	0.0135007
AL353653.1_ENSG00000234693	2.4855	0.00492934	0.0229717
MAJIN_ENSG00000168070	2.48479	0.0507785	0.151052
FCN1_ENSG00000085265	2.48388	3.58e-06	5.94e-05
LINC01108_ENSG00000226673	2.48361	8.25e-05	0.00077949
RTP5_ENSG00000188011	2.48301	0.00818533	0.0348805
AL390961.3_ENSG00000235843	2.48216	0.0336652	0.109602
TRAV6_ENSG00000211780	2.48152	0.0277768	0.0939696
ORM2_ENSG00000228278	2.4813	0.00283301	0.0145172
AL391903.3_ENSG00000278745	2.48077	0.0615765	0.17486
RHOH_ENSG00000168421	2.48074	2.32e-07	7.01e-06
LINC01226_ENSG00000284543	2.48056	0.000290195	0.00221038
IL2RG_ENSG00000147168	2.4799	7.94e-08	3.2e-06
RN7SKP134_ENSG00000200830	2.47961	0.0238662	0.0831355
AL357153.1_ENSG00000245466	2.4793	0.0344186	0.111396
SLC5A5_ENSG00000105641	2.47884	0.000249534	0.00194721
CNTNAP2_ENSG00000174469	2.47792	4.56e-05	0.00047934
AC005842.1_ENSG00000256862	2.47751	0.0162261	0.0608505
NLRP11_ENSG00000179873	2.47733	0.0560522	0.162768
ASPHD1_ENSG00000174939	2.47557	1.41e-05	0.00018267
TTLL13P_ENSG00000213471	2.47368	0.00539529	0.0247018
AL117190.1_ENSG00000258399	2.47352	0.000409494	0.00294082
BTBD17_ENSG00000204347	2.473	0.00357668	0.0176274
AP002765.1_ENSG00000254449	2.47296	0.00239123	0.0126156
AL390860.1_ENSG00000235749	2.47138	0.087965	0.230583
CYTL1_ENSG00000170891	2.47093	3.26e-05	0.000362255
AL391261.1_ENSG00000258629	2.47077	0.0986358	0.251304
AC012048.1_ENSG00000278992	2.47012	0.0217046	0.0770604
CYTIP_ENSG00000115165	2.46955	1.19e-06	2.48e-05
PVALB_ENSG00000100362	2.46946	0.0194826	0.0705027
OR51E1_ENSG00000180785	2.46906	0.00434264	0.0206583
AC109479.1_ENSG00000253163	2.46675	0.0127957	0.0503255
AC105105.1_ENSG00000267257	2.46577	0.00306132	0.0154861
AC022239.1_ENSG00000254774	2.46487	0.0126402	0.0498097
LINC02084_ENSG00000272282	2.46287	0.0372317	0.11832
PPP2R2DP1_ENSG00000231668	2.46261	0.0906128	0.2356
AC068491.2_ENSG00000229118	2.46199	0.0193795	0.0702264
KLRB1_ENSG00000111796	2.46094	1.54e-06	3.03e-05
AC064805.1_ENSG00000261222	2.46046	0.000172064	0.00143533
TREML5P_ENSG00000225690	2.46007	0.0597161	0.170959
AC055753.1_ENSG00000249820	2.45917	0.0366368	0.116898
ITGAL_ENSG00000005844	2.45745	2.79e-09	3.07e-07
AL731567.1_ENSG00000231964	2.45544	0.0143145	0.0550231
EIF4A2P1_ENSG00000267336	2.45512	0.018558	0.0679339
AP003774.1_ENSG00000181908	2.45463	0.0210908	0.0753144
CEACAM22P_ENSG00000230666	2.45378	0.0552502	0.161163
SIRPD_ENSG00000125900	2.45291	0.000616742	0.00412814
CT55_ENSG00000169551	2.45222	0.0725484	0.198341
AC244196.2_ENSG00000275158	2.45193	0.0189219	0.0689154
AC009704.2_ENSG00000276934	2.45108	0.036162	0.115704
Z82188.2_ENSG00000235237	2.45078	0.000978185	0.00603997
AL590079.1_ENSG00000258913	2.45078	0.100032	0.253749
BHLHB9P1_ENSG00000258915	2.45004	0.067999	0.188796
AC008033.3_ENSG00000273824	2.44921	9.44e-06	0.000131462
AC146949.1_ENSG00000235558	2.44904	0.332506	0.584849
TMEM132A_ENSG00000006118	2.44855	6.99e-10	1.33e-07
MB21D1_ENSG00000164430	2.4484	4.04e-12	6.21e-09
CEACAMP3_ENSG00000239736	2.44723	0.13851	0.322387
CST9_ENSG00000173335	2.44652	0.122919	0.295493
AC138811.2_ENSG00000260342	2.4463	0.139027	0.3233
TAGAP_ENSG00000164691	2.44494	6.42e-08	2.81e-06
NCF1_ENSG00000158517	2.4442	6.18e-09	5.36e-07
ZNF215_ENSG00000149054	2.44406	1.69e-06	3.28e-05
NEK4P1_ENSG00000225735	2.44377	0.0611116	0.173908
GCNT3_ENSG00000140297	2.4435	0.0307203	0.101827
PLEKHA3P1_ENSG00000269800	2.44224	0.0688322	0.190481
LINC00200_ENSG00000229205	2.44218	0.127297	0.303057
AC012020.1_ENSG00000279277	2.4406	2.28e-07	6.91e-06
NLRP6_ENSG00000174885	2.44048	1.33e-07	4.62e-06
TEX11_ENSG00000120498	2.44016	0.0315413	0.104046
GHSR_ENSG00000121853	2.43922	0.0270129	0.091845
AC087481.1_ENSG00000260382	2.43902	0.0223713	0.0789768
MAGEB17_ENSG00000182798	2.43615	0.0983651	0.250801
OR52K2_ENSG00000181963	2.43459	0.0153324	0.0580699
FPR3_ENSG00000187474	2.43458	7.24e-07	1.67e-05
AC098936.1_ENSG00000224717	2.43327	0.0456523	0.139144
AC011944.1_ENSG00000177699	2.43294	2.08e-05	0.000251781
NDUFA5P11_ENSG00000259918	2.43232	0.0450523	0.137672
DEFA3_ENSG00000239839	2.43212	0.0206368	0.074019
TRAV41_ENSG00000211820	2.43198	0.0458699	0.139683
AC007278.1_ENSG00000234389	2.43189	6.78e-06	9.98e-05
GUCY2F_ENSG00000101890	2.4316	0.0837208	0.222041
NABP1_ENSG00000173559	2.43155	7.31e-09	5.99e-07
ATXN3L_ENSG00000123594	2.42893	0.0623628	0.176615
IL21_ENSG00000138684	2.4284	0.0395241	0.12412
RPL23AP60_ENSG00000213147	2.42629	0.144965	0.33324
IGLV1-62_ENSG00000253823	2.42582	0.130332	0.308308
PLA2G12AP1_ENSG00000224680	2.42494	0.0734836	0.200394
CCR5_ENSG00000160791	2.42436	2.44e-08	1.4e-06
ENKUR_ENSG00000151023	2.42407	0.000501026	0.0034697
LINC02352_ENSG00000259448	2.42388	0.000677614	0.00446855
AC026725.1_ENSG00000249713	2.42352	0.00840955	0.035669
PCDH17_ENSG00000118946	2.4235	1.65e-06	3.21e-05
LINC01187_ENSG00000249601	2.42167	0.0160257	0.0602196
CRYBA1_ENSG00000108255	2.42159	0.0390372	0.12292
AC010335.1_ENSG00000268199	2.4204	0.0917049	0.237636
Z95114.4_ENSG00000279927	2.42003	0.0466474	0.141461
CDKN2A_ENSG00000147889	2.41934	3.04e-07	8.59e-06
TRAV19_ENSG00000211799	2.41881	0.00161287	0.00908385
LINC00276_ENSG00000230448	2.41744	0.0812804	0.216612
GPR50-AS1_ENSG00000234696	2.41543	0.0509044	0.151326
LRAT_ENSG00000121207	2.41424	0.0380036	0.120285
AC006064.4_ENSG00000269968	2.41421	0.0424412	0.131339
AC103705.1_ENSG00000278275	2.41419	0.0484098	0.145594
AF127936.2_ENSG00000232884	2.41245	0.0500781	0.149433
AC134669.2_ENSG00000265118	2.4115	0.0024001	0.0126475
IL1A_ENSG00000115008	2.40919	0.00102288	0.00626848
AL590666.2_ENSG00000229953	2.40886	0.0111929	0.0451683
CXorf67_ENSG00000187690	2.40786	0.0845098	0.223708
AC244472.4_ENSG00000276819	2.4073	0.000500822	0.00346882
AC005291.1_ENSG00000264067	2.40677	0.0247974	0.0857435
AC244453.2_ENSG00000233029	2.40655	5.64e-05	0.000566847
AC027088.3_ENSG00000259265	2.40591	0.0869391	0.228606
MTNR1B_ENSG00000134640	2.40523	0.120331	0.290771
NBPF13P_ENSG00000227242	2.40509	0.0303279	0.100848
SLC2A3_ENSG00000059804	2.40498	5.59e-08	2.52e-06
AC010627.1_ENSG00000248791	2.40452	0.000559471	0.00380185
AL592103.1_ENSG00000232192	2.40301	9.17e-05	0.000853189
AC012368.2_ENSG00000228079	2.40292	0.066239	0.184934
AL158801.2_ENSG00000258413	2.40171	0.124622	0.298406
AC093582.1_ENSG00000236529	2.40115	0.0247959	0.0857435
LINC01270_ENSG00000203999	2.40082	3.25e-07	9.05e-06
EVA1A_ENSG00000115363	2.39971	1.67e-08	1.08e-06
LINC00540_ENSG00000276476	2.39963	0.0015087	0.00860142
APOF_ENSG00000175336	2.39952	0.0338497	0.110044
PPP1R2P4_ENSG00000241353	2.39951	0.0392412	0.123449
AC116353.5_ENSG00000283602	2.39849	0.00911628	0.038148
BISPR_ENSG00000282851	2.39814	5.56e-06	8.45e-05
LEMD1_ENSG00000186007	2.39812	0.0798998	0.213724
AC104837.2_ENSG00000238015	2.3979	0.0327596	0.107319
TNFSF11_ENSG00000120659	2.39784	0.00125572	0.00741337
TRAV8-2_ENSG00000211786	2.39716	0.014327	0.055055
NTRK1_ENSG00000198400	2.39684	2.68e-05	0.000309232
TRBV10-3_ENSG00000275791	2.395	0.0901673	0.234797
LCK_ENSG00000182866	2.39365	9.73e-09	7.2e-07
AL132801.1_ENSG00000259508	2.39342	0.0997942	0.253402
AC215522.2_ENSG00000282572	2.39336	3.85e-05	0.000416284
SLFN14_ENSG00000236320	2.39282	0.0151562	0.0575199
LUM_ENSG00000139329	2.39255	1.06e-05	0.000144585
SNORD91A_ENSG00000212163	2.3923	0.0981055	0.250379
U73169.1_ENSG00000213600	2.39191	0.0020359	0.0110252
AL021408.2_ENSG00000280155	2.39166	0.13196	0.31133
POT1-AS1_ENSG00000224897	2.39065	0.012165	0.0482921
PRELID3BP7_ENSG00000250711	2.38999	0.0176665	0.0652702
AL022067.1_ENSG00000269919	2.38976	0.00389873	0.0189075
TNFRSF10A-AS1_ENSG00000253930	2.38962	0.00141505	0.00817492
AL138713.1_ENSG00000280348	2.38923	0.0047316	0.0221776
KCNQ5_ENSG00000185760	2.38908	0.0010055	0.00617788
FIBCD1_ENSG00000130720	2.38897	0.00424472	0.020265
LINC01605_ENSG00000253161	2.3885	1.68e-06	3.25e-05
AC068775.2_ENSG00000255641	2.38841	0.0200604	0.0722655
AL031595.2_ENSG00000280011	2.38677	2.67e-05	0.000308811
AC007431.2_ENSG00000266100	2.38639	0.035254	0.113507
EGFL6_ENSG00000198759	2.38574	0.00270678	0.0139747
SCOCP1_ENSG00000258896	2.38452	0.0354392	0.113939
KHSRPP1_ENSG00000229835	2.38421	0.076256	0.206325
AC006974.2_ENSG00000283648	2.3836	0.0889748	0.232629
AC010255.1_ENSG00000247311	2.38339	0.0228835	0.0803841
RN7SL862P_ENSG00000242651	2.3813	0.0220132	0.0779346
CXorf21_ENSG00000120280	2.38066	2.8e-08	1.55e-06
KNG1_ENSG00000113889	2.37836	0.0976384	0.249465
AC008592.5_ENSG00000272021	2.37819	0.03604	0.115421
SULF1_ENSG00000137573	2.37812	3.95e-06	6.42e-05
AC008750.1_ENSG00000254760	2.37794	0.00211785	0.0113888
LY86_ENSG00000112799	2.37765	4.97e-06	7.74e-05
AL161773.1_ENSG00000279237	2.37759	0.000389156	0.00281515
CCL24_ENSG00000106178	2.37614	0.00699584	0.0306326
FAM9C_ENSG00000187268	2.37582	0.134152	0.314845
AC109446.4_ENSG00000279490	2.37455	0.00189754	0.0104035
SMKR1_ENSG00000240204	2.3736	0.00106964	0.00650209
CD96_ENSG00000153283	2.37334	3.53e-05	0.000387572
AL034562.1_ENSG00000233896	2.37309	0.0339108	0.110184
AL023803.3_ENSG00000277581	2.37214	0.0892125	0.233113
AC011472.2_ENSG00000267174	2.37003	0.00412004	0.0197787
CXCL2_ENSG00000081041	2.36956	6.41e-06	9.51e-05
ERP27_ENSG00000139055	2.36915	0.00204251	0.0110502
AC012181.3_ENSG00000261270	2.36881	0.00911302	0.0381413
THRA1/BTR_ENSG00000235300	2.36866	1.5e-06	2.97e-05
LILRB3_ENSG00000204577	2.3685	1.87e-07	5.99e-06
OR56B1_ENSG00000181023	2.36843	0.0884	0.231479
AC020594.1_ENSG00000237133	2.36688	0.0512679	0.151991
AC112715.1_ENSG00000224132	2.36643	0.157652	0.35424
AC004014.2_ENSG00000279043	2.36634	0.0327747	0.107337
TLR1_ENSG00000174125	2.36511	2.23e-07	6.83e-06
AC135782.1_ENSG00000256982	2.36495	0.0687295	0.190279
CCNA1_ENSG00000133101	2.36441	0.00283338	0.0145174
AC008972.1_ENSG00000271926	2.36398	0.00424012	0.0202505
RPL23AP48_ENSG00000219135	2.36383	0.128581	0.305417
OR2W6P_ENSG00000168126	2.36351	0.139618	0.32424
AP000977.1_ENSG00000246790	2.36075	0.00123998	0.00733465
AC093616.1_ENSG00000234231	2.35952	0.00159984	0.00902191
AC008406.3_ENSG00000277619	2.35916	0.0108882	0.0441024
ADGRG5_ENSG00000159618	2.35882	3.97e-05	0.000426774
AC011933.3_ENSG00000265342	2.35881	0.00264319	0.0136891
ARF4-AS1_ENSG00000272146	2.35872	0.221052	0.44809
PDPN_ENSG00000162493	2.35815	2.49e-12	4.63e-09
AL355001.1_ENSG00000223576	2.35758	0.0758684	0.205498
AC083973.1_ENSG00000253408	2.3568	0.0100904	0.0414391
NETO2_ENSG00000171208	2.35574	2.15e-05	0.000258736
AC093422.2_ENSG00000225063	2.35552	0.0469232	0.142114
AC007406.3_ENSG00000256540	2.35547	0.00140805	0.00814101
AC244394.1_ENSG00000225603	2.35466	0.0921614	0.238666
AC009502.1_ENSG00000227308	2.35447	0.0956049	0.245546
AC060234.1_ENSG00000226576	2.35364	0.044546	0.136443
AC098869.1_ENSG00000242197	2.35331	0.0734003	0.200204
CACNA1C-IT3_ENSG00000256721	2.3522	0.00445302	0.021089
LINC02397_ENSG00000205056	2.35211	4.12e-05	0.000440699
AD000864.1_ENSG00000280194	2.35194	1.45e-07	4.94e-06
AC006122.1_ENSG00000213970	2.35178	0.0028779	0.0147151
LILRA6_ENSG00000244482	2.35175	1.73e-06	3.33e-05
LINC01684_ENSG00000237484	2.3511	0.000529273	0.0036287
ANAPC1P1_ENSG00000233673	2.35104	0.0154176	0.0583336
AC037471.2_ENSG00000261554	2.35102	0.13351	0.313828
BANF1P1_ENSG00000258531	2.34995	0.0393126	0.123578
AC139720.1_ENSG00000249806	2.34882	0.0740338	0.201508
ISG15_ENSG00000187608	2.34876	2.55e-08	1.45e-06
DNAJC12_ENSG00000108176	2.34714	0.000342332	0.00252724
LINC01271_ENSG00000233077	2.34688	0.000278322	0.00213526
GPR4_ENSG00000177464	2.34524	2.28e-05	0.000271503
CD3E_ENSG00000198851	2.34418	1.69e-09	2.26e-07
AL355490.2_ENSG00000231970	2.34321	0.153526	0.347211
EIF5P1_ENSG00000215319	2.34168	0.0429511	0.132604
PLAUR_ENSG00000011422	2.34138	1.26e-08	8.69e-07
AC092580.1_ENSG00000229405	2.34045	0.0961997	0.24659
AC112721.2_ENSG00000222032	2.33971	0.0477994	0.14419
Z99943.1_ENSG00000232194	2.33902	0.114279	0.280168
AC138965.1_ENSG00000250801	2.33883	0.115856	0.282915
PADI4_ENSG00000159339	2.33881	0.0227722	0.0800814
VN1R105P_ENSG00000242856	2.33783	0.0611094	0.173908
EFNA2_ENSG00000099617	2.3373	0.141208	0.326639
AC034102.4_ENSG00000257553	2.33725	0.129977	0.307696
TRBC2_ENSG00000211772	2.33695	1.5e-06	2.97e-05
RPS10-NUDT3_ENSG00000270800	2.33689	0.00254095	0.0132442
MCRIP2P1_ENSG00000241418	2.33642	0.0776747	0.208981
LCN6_ENSG00000267206	2.33434	0.115499	0.282283
RPS27AP9_ENSG00000242706	2.33299	0.0432253	0.133252
EPHB2_ENSG00000133216	2.33136	3.84e-11	2.19e-08
CD6_ENSG00000013725	2.33133	3.8e-11	2.19e-08
GOLGA6L6_ENSG00000277322	2.33093	0.103963	0.261089
AC011092.2_ENSG00000255476	2.33077	0.115585	0.282393
CCDC177_ENSG00000267909	2.3298	0.00411149	0.0197461
AC109809.2_ENSG00000275995	2.32977	0.0160981	0.0604466
AL049543.1_ENSG00000246350	2.32971	0.0288715	0.0968141
TRBV23-1_ENSG00000211749	2.32811	0.0878615	0.230393
AL590666.3_ENSG00000237588	2.3273	0.000481455	0.00336182
AL139095.3_ENSG00000230570	2.32615	0.0114599	0.0460749
AC063943.3_ENSG00000278344	2.32594	0.0600119	0.171542
AC116348.3_ENSG00000261346	2.32586	0.07672	0.207114
KRT16P4_ENSG00000229526	2.32573	0.0346327	0.111904
AC116347.1_ENSG00000238000	2.32524	0.0171179	0.0636546
GPR141_ENSG00000187037	2.32392	0.000592413	0.00399166
LINC00299_ENSG00000236790	2.32267	0.00153117	0.0087071
TRGV2_ENSG00000233306	2.3223	0.00288011	0.0147213
LINC00944_ENSG00000256128	2.32164	0.000669798	0.00442486
EPSTI1_ENSG00000133106	2.32076	4.27e-07	1.1e-05
WISP1_ENSG00000104415	2.32036	4.71e-08	2.21e-06
SERPINA3_ENSG00000196136	2.31987	0.00203048	0.0110025
TRIM31-AS1_ENSG00000231226	2.31794	0.0308815	0.10227
BTG1P1_ENSG00000256720	2.3174	0.0228328	0.0802567
ASCL1_ENSG00000139352	2.31307	0.0698553	0.192691
RN7SKP50_ENSG00000201564	2.31285	0.0510313	0.151562
AC018450.1_ENSG00000241679	2.31245	0.0846293	0.223892
TMIGD3_ENSG00000121933	2.31216	0.00138721	0.00804494
AC010306.1_ENSG00000253213	2.31148	0.022594	0.0796619
TRAV26-1_ENSG00000211807	2.31053	4.4e-05	0.00046492
AC113615.1_ENSG00000249896	2.31024	0.00177615	0.00985471
LINC02245_ENSG00000237638	2.30981	0.000406565	0.00292354
AC008121.3_ENSG00000274797	2.30815	0.0177986	0.0656659
AC010435.1_ENSG00000279557	2.30794	0.0247451	0.0855958
OR2AT4_ENSG00000171561	2.30655	0.103756	0.260732
PGLYRP2_ENSG00000161031	2.30612	0.00147439	0.00844314
AP000919.3_ENSG00000266397	2.30538	0.0377015	0.119537
AL008729.2_ENSG00000272379	2.30406	0.0773396	0.208262
C12orf54_ENSG00000177627	2.30255	0.0916748	0.237619
ELF3_ENSG00000163435	2.30105	4.03e-05	0.00043232
AC234782.1_ENSG00000230312	2.30093	0.0641136	0.180388
ARHGAP15_ENSG00000075884	2.29963	2.18e-06	4.01e-05
STEAP1B_ENSG00000105889	2.29939	0.00616619	0.0276441
KLRD1_ENSG00000134539	2.29922	1.8e-05	0.00022293
AC087645.3_ENSG00000279886	2.29803	0.0418479	0.129891
TRAT1_ENSG00000163519	2.29705	3.04e-05	0.000341856
AP002453.2_ENSG00000254730	2.29656	0.13301	0.313115
SENP3-EIF4A1_ENSG00000277957	2.29635	0.00252626	0.0131799
FER1L4_ENSG00000088340	2.29548	0.000229434	0.00182191
CSF2RB_ENSG00000100368	2.29537	1.06e-08	7.7e-07
FNDC9_ENSG00000172568	2.29427	0.000214988	0.00172307
PLEKHG7_ENSG00000187510	2.29402	0.000401363	0.0028922
DIO2_ENSG00000211448	2.29399	4.9e-12	6.55e-09
AC009133.4_ENSG00000275857	2.2936	0.119928	0.290111
KISS1R_ENSG00000116014	2.29333	0.00643912	0.0286174
AC022893.2_ENSG00000260838	2.29196	0.199151	0.417419
AL161912.2_ENSG00000260564	2.29185	0.00154565	0.0087695
LCP2_ENSG00000043462	2.29023	3.51e-07	9.6e-06
PTPRCAP_ENSG00000213402	2.28996	1.33e-08	9.03e-07
HSPE1P5_ENSG00000261395	2.2899	0.0589135	0.169237
AC023796.2_ENSG00000256482	2.28988	0.0878044	0.230298
AC073343.2_ENSG00000228010	2.28987	0.107883	0.26856
IGF2BP3_ENSG00000136231	2.28986	0.000613328	0.00410838
AP001962.1_ENSG00000279913	2.28879	0.0209634	0.0749654
Z98949.1_ENSG00000231933	2.28785	0.130236	0.308162
CH25H_ENSG00000138135	2.28777	8.53e-10	1.48e-07
LINC00452_ENSG00000229373	2.28736	0.0828717	0.220182
AC211469.1_ENSG00000270555	2.28629	0.053334	0.15668
TTC39C-AS1_ENSG00000264745	2.2862	0.107658	0.268193
AL672207.1_ENSG00000178146	2.2861	0.000449402	0.00317931
LINC00677_ENSG00000259717	2.28569	0.161286	0.359989
LINC01943_ENSG00000280721	2.28373	1.24e-07	4.42e-06
AC067735.1_ENSG00000257718	2.28235	0.0417309	0.129607
AL139147.1_ENSG00000248458	2.28201	0.00185812	0.0102263
TMEFF1_ENSG00000241697	2.28188	0.000249516	0.00194721
KRT17P3_ENSG00000231870	2.28126	0.056852	0.164557
ACOXL_ENSG00000153093	2.28077	0.0157872	0.0594898
LGALS9B_ENSG00000170298	2.28034	0.00651464	0.0288916
FZD2_ENSG00000180340	2.27958	2.02e-07	6.34e-06
AC123595.1_ENSG00000234292	2.27947	0.00370308	0.0181182
AC243829.4_ENSG00000277089	2.27907	0.0161683	0.0606592
SPOCK2_ENSG00000107742	2.27876	4.19e-08	2.04e-06
NEFM_ENSG00000104722	2.27858	0.0030217	0.0153274
LINC00239_ENSG00000258512	2.27841	0.0509499	0.15138
AC243960.3_ENSG00000268355	2.27802	0.0502171	0.14972
AP002800.1_ENSG00000280032	2.27745	8.56e-06	0.000121368
NTSR1_ENSG00000101188	2.27735	0.0100275	0.0412258
SLC6A3_ENSG00000142319	2.27719	0.10121	0.255949
PRR29-AS1_ENSG00000264954	2.27644	0.0717465	0.196728
AC107398.3_ENSG00000260918	2.27576	0.00122791	0.00727287
CACNA1C-AS4_ENSG00000256025	2.27511	0.0303205	0.100839
TIFAB_ENSG00000255833	2.27381	2.29e-07	6.95e-06
DPEP1_ENSG00000015413	2.27206	0.000784875	0.00505145
AL500527.1_ENSG00000224302	2.2719	0.043213	0.133247
AC120349.2_ENSG00000279366	2.27183	0.0220941	0.0781588
LINC01259_ENSG00000249667	2.27159	0.134178	0.31485
STEAP2-AS1_ENSG00000227646	2.27056	0.101638	0.256739
GZMH_ENSG00000100450	2.27049	0.000387191	0.00280321
KRT16P5_ENSG00000230088	2.26913	0.00274264	0.0141271
INA_ENSG00000148798	2.26864	0.00411052	0.0197436
AC008083.2_ENSG00000258116	2.26762	0.00976064	0.0403224
MYH7_ENSG00000092054	2.26744	0.0691458	0.191206
AL357033.2_ENSG00000223669	2.2648	0.0540809	0.158446
LINC02341_ENSG00000283554	2.26388	0.0433915	0.13365
LINC00528_ENSG00000269220	2.26376	1.09e-07	4.01e-06
TRAV12-1_ENSG00000211785	2.26352	0.105018	0.263102
CD244_ENSG00000122223	2.26298	8.73e-06	0.000123417
COL19A1_ENSG00000082293	2.26129	7.51e-05	0.00071946
HCST_ENSG00000126264	2.26077	0.0010372	0.00633512
AL592310.1_ENSG00000225934	2.26041	0.0186119	0.0680751
AC092757.1_ENSG00000241640	2.26002	0.101334	0.256161
AC011487.2_ENSG00000268864	2.25966	0.0898706	0.234232
AP000785.2_ENSG00000255362	2.25754	0.133279	0.313516
AC006028.1_ENSG00000231357	2.25671	0.0368604	0.117383
DIRC1_ENSG00000174325	2.25516	0.00672531	0.0296443
SCG3_ENSG00000104112	2.2543	0.0105736	0.0430313
GRPR_ENSG00000126010	2.25392	0.070933	0.19506
SLC7A7_ENSG00000155465	2.25367	7.81e-08	3.18e-06
INHBA-AS1_ENSG00000224116	2.25356	0.00281994	0.0144585
ANKRD36BP2_ENSG00000230006	2.25286	0.00558052	0.0254091
AC145285.3_ENSG00000259982	2.25239	0.0498315	0.148821
AC068724.2_ENSG00000261687	2.25235	0.0440963	0.135409
BRINP1_ENSG00000078725	2.25231	2.26e-07	6.88e-06
NDP_ENSG00000124479	2.25202	0.00331505	0.0165178
KRT16P6_ENSG00000226145	2.25189	0.000467311	0.00328258
OACYLP_ENSG00000224367	2.2518	0.0635867	0.179166
SCT_ENSG00000070031	2.25166	0.056033	0.162733
LINC02201_ENSG00000251538	2.25149	0.0601473	0.17183
AC104823.1_ENSG00000224099	2.2511	0.10185	0.257187
CTAGE11P_ENSG00000214249	2.2511	0.0505398	0.150513
AC104781.1_ENSG00000231334	2.24874	0.0924697	0.239284
SLC7A11-AS1_ENSG00000250033	2.24823	8.86e-07	1.94e-05
TUBB8P2_ENSG00000218896	2.24625	0.0919548	0.2382
AL157955.2_ENSG00000258826	2.2461	0.074175	0.201774
DUX4L27_ENSG00000258794	2.24493	0.0772624	0.208121
GLT1D1_ENSG00000151948	2.24451	6.4e-09	5.49e-07
FABP5P11_ENSG00000240122	2.24442	0.0697917	0.192587
CACNG6_ENSG00000130433	2.24364	0.0502726	0.149842
COL22A1_ENSG00000169436	2.24273	0.000830595	0.00528972
AC008147.4_ENSG00000278842	2.24265	0.0946302	0.243617
MTCYBP23_ENSG00000259671	2.24111	0.00602312	0.0270761
MS4A14_ENSG00000166928	2.24054	1.06e-05	0.000144738
SIGLEC18P_ENSG00000268581	2.24045	0.104026	0.261192
AC006020.1_ENSG00000226636	2.24038	0.106376	0.265794
RN7SL629P_ENSG00000241243	2.23922	0.161884	0.360809
OR14L1P_ENSG00000198452	2.2385	0.214985	0.43959
SPAG4_ENSG00000061656	2.2384	0.000413203	0.00296221
CHGB_ENSG00000089199	2.23759	0.00452688	0.0213888
AP000552.1_ENSG00000206142	2.23759	0.12354	0.296517
AC092142.1_ENSG00000261235	2.23751	0.209591	0.43255
LINC01644_ENSG00000218357	2.23608	0.064954	0.182201
RXFP3_ENSG00000182631	2.23605	0.048245	0.1452
AL096865.1_ENSG00000271857	2.23581	2.31e-06	4.21e-05
CD24_ENSG00000272398	2.23474	6.42e-05	0.000631675
NENFP2_ENSG00000258288	2.23335	0.0441829	0.135619
LCTL_ENSG00000188501	2.23284	0.000265988	0.00205369
DNM1P34_ENSG00000260357	2.23147	0.100612	0.254897
ACTBP8_ENSG00000220267	2.22993	0.0280539	0.0947059
TRG-AS1_ENSG00000281103	2.22882	8.33e-06	0.000118616
NBPF5P_ENSG00000243967	2.22874	0.0718728	0.196965
AL133279.3_ENSG00000259998	2.22868	0.0348503	0.112443
NPHS1_ENSG00000161270	2.22759	0.127707	0.303837
AC083902.2_ENSG00000248713	2.22675	0.0715726	0.196383
GPR50_ENSG00000102195	2.22603	0.0746425	0.202786
MAGEL2_ENSG00000254585	2.22603	0.00028853	0.00220032
AP005230.1_ENSG00000263745	2.22588	0.0345342	0.111689
AC005549.1_ENSG00000264990	2.22582	0.109238	0.270922
AF127936.1_ENSG00000226751	2.22539	0.00354381	0.0174866
THEMIS2_ENSG00000130775	2.22511	3.5e-08	1.8e-06
NLRC4_ENSG00000091106	2.22509	1.52e-08	1e-06
AC079331.1_ENSG00000279361	2.225	0.00225471	0.0120147
ICAM4_ENSG00000105371	2.22339	0.00601921	0.0270613
AC007362.1_ENSG00000225216	2.21925	0.000947653	0.0058783
AL359962.2_ENSG00000273160	2.21853	0.0107304	0.0435662
AC012181.1_ENSG00000243988	2.21763	0.0115358	0.046272
RAC2_ENSG00000128340	2.21701	1.1e-08	7.91e-07
RNF144A-AS1_ENSG00000228203	2.21539	0.000263622	0.00203896
LBP_ENSG00000129988	2.21487	0.0060745	0.0272769
CALR3_ENSG00000269058	2.21446	0.0544594	0.159293
RIPOR2_ENSG00000111913	2.21412	1.58e-08	1.03e-06
NUGGC_ENSG00000189233	2.21382	0.00386299	0.0187627
KRT16P1_ENSG00000214856	2.21379	0.0023753	0.0125524
AL031056.2_ENSG00000228408	2.21087	0.00693331	0.0304228
AC104695.1_ENSG00000227938	2.2093	0.144368	0.332207
AC126773.3_ENSG00000260860	2.20914	0.00015921	0.00134702
AL031846.1_ENSG00000225720	2.20909	0.0020225	0.0109633
FAM60CP_ENSG00000267742	2.20876	0.166167	0.367547
HIF1A_ENSG00000100644	2.20851	3.46e-11	2.19e-08
ZPLD1_ENSG00000170044	2.2082	0.047853	0.144303
AC133555.4_ENSG00000260335	2.20772	0.15718	0.353487
AL031736.1_ENSG00000227777	2.20707	0.105997	0.265154
TREML1_ENSG00000161911	2.20699	0.00140689	0.00813641
CARD17_ENSG00000255221	2.2067	0.0602587	0.172049
SPACA3_ENSG00000141316	2.20614	0.0903412	0.235113
SLC25A47_ENSG00000140107	2.20578	0.102558	0.258579
TRPM6_ENSG00000119121	2.20576	1.16e-07	4.21e-06
RASAL3_ENSG00000105122	2.20544	1.59e-08	1.03e-06
AC102941.1_ENSG00000259814	2.205	0.17493	0.381258
RN7SL587P_ENSG00000240233	2.20497	0.0217342	0.0771365
AC126773.1_ENSG00000260084	2.20381	0.0660506	0.184569
FSIP1_ENSG00000150667	2.2038	0.000478751	0.00334713
AC044784.1_ENSG00000223808	2.20366	0.0849919	0.224664
RN7SKP16_ENSG00000222112	2.2036	0.0323459	0.106182
AC010336.4_ENSG00000268149	2.2034	0.12682	0.302373
CICP19_ENSG00000282059	2.20306	0.00202124	0.0109579
NPM1P41_ENSG00000248543	2.20283	0.152044	0.344804
MLECP1_ENSG00000277899	2.20223	0.0689904	0.19086
LY9_ENSG00000122224	2.20166	1.92e-07	6.1e-06
BIN2_ENSG00000110934	2.2016	4.54e-07	1.16e-05
LINC02005_ENSG00000242741	2.20116	0.21103	0.434591
ANKRD20A10P_ENSG00000226695	2.20109	0.101055	0.255644
TTC24_ENSG00000187862	2.20094	0.000349703	0.00257356
LAX1_ENSG00000122188	2.20034	1.7e-05	0.000213078
RPEP1_ENSG00000250732	2.20018	0.0558048	0.162308
CCDC169-SOHLH2_ENSG00000250709	2.20013	0.134491	0.315403
PSMC1P4_ENSG00000248781	2.20007	0.0988965	0.251753
RPL12P40_ENSG00000243516	2.19978	0.180447	0.389421
LINC00881_ENSG00000241135	2.19934	0.0148153	0.0565582
AL021026.1_ENSG00000225243	2.19912	0.0516551	0.152974
UBE2V1P13_ENSG00000224584	2.19791	0.0710777	0.19535
NBPF6_ENSG00000186086	2.19757	0.0846792	0.223997
DUSP9_ENSG00000130829	2.19586	0.0255981	0.0879869
AC009949.1_ENSG00000279964	2.19526	0.0631364	0.178235
STRIP2_ENSG00000128578	2.19509	1.25e-05	0.000164966
AC091564.4_ENSG00000254781	2.19476	0.0100216	0.0412174
TRGV9_ENSG00000211695	2.19446	0.00175442	0.00975304
CSRP3_ENSG00000129170	2.19387	0.0799698	0.213886
OR9A4_ENSG00000258083	2.1922	0.151572	0.343978
ERMN_ENSG00000136541	2.19204	5.77e-06	8.71e-05
DOK5_ENSG00000101134	2.19173	0.00408579	0.0196502
UNC5A_ENSG00000113763	2.19168	1.5e-06	2.97e-05
CD8A_ENSG00000153563	2.19109	2.52e-07	7.47e-06
SLC2A6_ENSG00000160326	2.19051	7e-06	0.000102269
AC004988.1_ENSG00000203446	2.19018	0.000163117	0.00137405
AC127522.1_ENSG00000259277	2.19015	0.00380069	0.0185206
AL122020.1_ENSG00000213315	2.18846	0.0769336	0.207544
RPL5P9_ENSG00000236330	2.18773	0.037382	0.118713
AC087207.1_ENSG00000255040	2.18759	0.00544297	0.024892
LINC00707_ENSG00000238266	2.18703	0.00127793	0.00752325
CDC20B_ENSG00000164287	2.18699	0.00929985	0.0387743
SAG_ENSG00000130561	2.18642	0.127601	0.303651
SULT4A1_ENSG00000130540	2.18611	0.0101986	0.0417873
CAGE1_ENSG00000164304	2.18573	0.0496821	0.148544
DOK3_ENSG00000146094	2.18518	2.01e-11	1.74e-08
AC092168.2_ENSG00000232034	2.18515	0.0346548	0.111941
IFI27_ENSG00000165949	2.18488	6.64e-07	1.56e-05
ERC2_ENSG00000187672	2.1841	0.00125912	0.00743114
PILRA_ENSG00000085514	2.18376	4.84e-07	1.22e-05
AC010501.1_ENSG00000271714	2.18355	0.124875	0.298853
AC087045.2_ENSG00000272456	2.18327	0.278556	0.522448
PLCB2-AS1_ENSG00000259307	2.18145	0.0892571	0.233189
AC010185.1_ENSG00000255644	2.18115	0.0336923	0.109674
AL008718.3_ENSG00000273353	2.18092	0.0288287	0.0967141
CYBA_ENSG00000051523	2.18041	2.31e-09	2.74e-07
CBX1P2_ENSG00000214322	2.17964	0.213383	0.437695
LINC00839_ENSG00000185904	2.17929	4.21e-05	0.000448115
LINC01937_ENSG00000234279	2.17919	0.0227563	0.0800509
IPO7P2_ENSG00000225674	2.17841	0.01587	0.0597261
MESP2_ENSG00000188095	2.17812	0.012027	0.0478465
DTHD1_ENSG00000197057	2.17702	0.000430221	0.0030606
LINC01693_ENSG00000227764	2.17569	0.0628569	0.17767
AL117336.2_ENSG00000269952	2.17546	0.0557108	0.162114
AL731532.2_ENSG00000280134	2.17546	0.146696	0.336111
ISG20_ENSG00000172183	2.17524	4.67e-08	2.2e-06
AC012414.4_ENSG00000259443	2.17482	0.00598055	0.0269173
AC008763.3_ENSG00000269711	2.17466	0.0022391	0.0119415
RPS20P20_ENSG00000241942	2.1745	0.0226711	0.0798546
BIRC3_ENSG00000023445	2.17363	2.9e-07	8.28e-06
ESM1_ENSG00000164283	2.17355	0.000737908	0.00479877
CD247_ENSG00000198821	2.17292	1.42e-07	4.85e-06
TRAV25_ENSG00000211806	2.17254	0.0293554	0.0981075
ALOX5AP_ENSG00000132965	2.17168	2.94e-05	0.000333069
AC092296.2_ENSG00000267142	2.17127	0.149644	0.340798
AC007919.1_ENSG00000224611	2.17098	0.1281	0.304578
TRAV2_ENSG00000211776	2.17089	0.0256082	0.0879979
AC105415.1_ENSG00000248516	2.16903	0.202688	0.422213
MEF2B_ENSG00000213999	2.16702	0.00119441	0.00711793
HBEGF_ENSG00000113070	2.16694	5.45e-10	1.14e-07
CD22_ENSG00000012124	2.16688	7.28e-06	0.000105803
AC079779.1_ENSG00000227061	2.16329	0.198735	0.416793
AL161907.1_ENSG00000261080	2.16286	3.3e-05	0.000366402
CD1D_ENSG00000158473	2.16224	0.000290815	0.00221435
AC092299.1_ENSG00000282416	2.16158	0.000128998	0.00113079
AL392083.1_ENSG00000282390	2.16136	0.129164	0.306481
AC015911.3_ENSG00000267074	2.16035	0.000475034	0.00332688
CCL5_ENSG00000271503	2.16031	2.45e-07	7.32e-06
MYT1_ENSG00000196132	2.16024	0.00148415	0.0084864
GBP1P1_ENSG00000225492	2.15999	0.00249149	0.013032
CLECL1_ENSG00000184293	2.15955	0.000412152	0.00295713
SCAMP5_ENSG00000198794	2.15954	8.13e-07	1.83e-05
MNDA_ENSG00000163563	2.15934	3.59e-07	9.71e-06
AC016168.3_ENSG00000280122	2.15916	0.0798429	0.21361
CLEC12A_ENSG00000172322	2.15915	0.000307027	0.00231762
AOAH-IT1_ENSG00000230539	2.15902	0.000988418	0.00608967
RPS26P6_ENSG00000212994	2.15871	0.251662	0.488945
EBI3_ENSG00000105246	2.15804	4.02e-06	6.53e-05
Z97652.1_ENSG00000226890	2.15645	0.309427	0.560007
TEX15_ENSG00000133863	2.15579	0.00139396	0.00807629
AC008011.2_ENSG00000257042	2.15555	0.0141795	0.0546311
HMP19_ENSG00000170091	2.15539	0.023495	0.0820797
LINC02029_ENSG00000241544	2.15516	0.19608	0.413008
BATF3_ENSG00000123685	2.15492	7.42e-07	1.7e-05
HOXD1_ENSG00000128645	2.15389	0.0182254	0.0669527
PGF_ENSG00000119630	2.15289	1.17e-08	8.26e-07
AC105001.2_ENSG00000258724	2.15269	0.260583	0.499917
AC091152.1_ENSG00000240305	2.15257	0.0676415	0.188049
PLA2G4D_ENSG00000159337	2.15194	0.00256703	0.0133551
RAB39B_ENSG00000155961	2.15112	2.92e-05	0.000331278
AC012213.2_ENSG00000261670	2.15024	0.0950559	0.244473
CHST13_ENSG00000180767	2.1501	0.00635011	0.0283291
TUBA4B_ENSG00000243910	2.14826	0.101585	0.256649
OR2L8_ENSG00000279263	2.14806	0.0124776	0.0492786
AL359815.1_ENSG00000233431	2.14766	0.162723	0.362046
CCR2_ENSG00000121807	2.14765	2.78e-07	8.03e-06
AC060814.5_ENSG00000280703	2.1467	0.0130711	0.0512056
SFTA1P_ENSG00000225383	2.14586	0.231551	0.462467
LINC01555_ENSG00000180869	2.14579	0.123144	0.295859
ENO1P2_ENSG00000258739	2.14567	0.0959806	0.246269
B3GNT6_ENSG00000198488	2.14501	0.140347	0.325459
CARD11_ENSG00000198286	2.14412	1.95e-08	1.19e-06
FOXS1_ENSG00000179772	2.14354	0.000688483	0.00453084
[truncated: 4,425 more rows]
