# Supplementary material for: Human dermal fibroblast subpopulations and epithelial mesenchymal transition signals in hidradenitis suppurativa tunnels are normalized by spleen tyrosine kinase antagonism in vivo
Source: PLoS One. 2023 Nov 3;18(11):e0282763. doi: 10.1371/journal.pone.0282763 (PMC10624284; doi:10.1371/journal.pone.0282763)
Supplement: S4 Table — (XLS) [file pone.0282763.s006.xls]

## Sheet: Supp Table 4 FCH nanostring
Probe Name	Accession #	W4 vs W0 LogFCH	P Value
COL5A1	NM_000093.3	-3.5	0.00929488
HSP90AA1	NM_001017963.2	-3.35	0.0125366
SSR4	NM_006280.1	-3.21	0.0106522
HLA-DQA1	NM_002122.3	-2.98	0.0106732
UBA52	NM_003333.3	-2.83	0.0150399
COL3A1	NM_000090.3	-2.57	0.0359844
IFI27	NM_005532.3	-2.47	0.0228945
HLA-A	NM_002116.5	-2.41	0.0230637
VIM	NM_003380.2	-2.1	0.0326136
SNAI2	NM_003068.3	-2.07	0.0181663
XBP1	NM_005080.2	-2.02	0.024382
FCER1G	NM_004106.1	-1.9	0.0263844
STAT1	NM_139266.1	-1.81	0.0278588
TIMP1	NM_003254.2	-1.8	0.0279298
HSPG2	NM_005529.5	-1.78	0.0177583
NOTCH3	NM_000435.2	-1.75	0.0255734
NOL7	NM_016167.3	-1.69	0.0175225
TXN	NM_003329.2	-1.67	0.0254333
RAC1	NM_006908.4	-1.6	0.0409114
CTSB	NM_147780.2	-1.59	0.0386144
SSR2	NM_003145.3	-1.58	0.0260583
HLA-B	NM_005514.6	-1.57	0.0365874
ITGB1	NM_002211.3	-1.55	0.0339741
CD3D	NM_000732.4	-1.5	0.0399132
LAMA3	NM_000227.3	1.51	0.0221554
COL6A5	NR_022012.2	1.51	0.0126345
CPT1A	NM_001876.3	1.52	0.0270956
RBX1	NM_014248.2	1.52	0.0286352
CXCL2	NM_002089.3	1.52	0.0425743
KDR	NM_002253.2	1.52	0.0112516
MAPK9	NM_001135044.1	1.52	0.0131414
CEACAM3	NM_001815.3	1.53	0.0222739
IL20RB	NM_144717.2	1.53	0.00702747
CNOT10	NM_001256741.1	1.53	0.00679328
PRKDC	NM_006904.6	1.54	0.00181715
IL12RB2	NM_001559.2	1.54	0.0321895
MMP8	NM_002424.2	1.54	0.0224503
SEH1L	NM_001013437.1	1.55	0.00455323
GPR65	NM_003608.2	1.55	0.0187018
CYP2C9	NM_000771.3	1.55	0.0221342
MMP16	NM_005941.4	1.55	0.0103514
SEC61B	NM_006808.2	1.57	0.0141769
CXCL10	NM_001565.2	1.59	0.0148247
FPR1	NM_002029.3	1.6	0.0160047
NR1H3	NM_005693.2	1.6	0.032525
CCR2	NM_001123041.2	1.61	0.0189102
ACOX2	NM_003500.3	1.61	0.0121819
GRB10	NM_001001555.2	1.62	0.0111676
PARP4	NM_006437.3	1.62	0.0500913
LATS2	NM_014572.2	1.63	0.0320621
IL10RA	NM_001558.2	1.63	0.038059
FAM30A	NR_026800.2	1.65	0.0105053
PRDX6	NM_004905.2	1.66	0.0312817
NFAM1	NM_145912.5	1.67	0.0216665
GZMB	NM_004131.3	1.67	0.0110536
NLRC4	NM_001199138.1	1.67	0.0155439
EP300	NM_001429.2	1.68	0.0271353
CDK4	NM_000075.2	1.69	0.020534
CD34	NM_001025109.1	1.71	0.0252235
CAPN5	NM_004055.4	1.71	0.0222057
LPL	NM_000237.2	1.71	0.0331989
ICOS	NM_012092.2	1.73	0.0112129
MET	NM_001127500.1	1.73	0.00791822
FST	NM_006350.2	1.73	0.0145458
MAPK10	NM_138981.2	1.74	0.0180862
PDGFB	NM_033016.2	1.74	0.0167312
FLNB	NM_001164317.1	1.74	0.0167245
GCNT1	NM_001097633.1	1.75	0.0123811
KDM5D	NM_001146705.1	1.75	0.0524531
CYP7A1	NM_000780.3	1.75	0.0172267
APCS	NM_001639.3	1.76	0.0181048
FGL2	NM_006682.2	1.76	0.0273032
CXCR1	NM_000634.2	1.76	0.0193459
PSMD13	NM_175932.2	1.77	0.00428165
UQCRB	NM_006294.3	1.77	0.0111605
ADCY7	NM_001114.4	1.77	0.0123955
CYBB	NM_000397.3	1.77	0.0250011
IL21R	NM_021798.2	1.77	0.0215824
IFNG	NM_000619.2	1.77	0.0239942
HLA-F	NM_001098479.1	1.77	0.0330038
RNF152	NM_173557.2	1.78	0.011566
ATP6V1G2	NM_130463.2	1.78	0.0123627
TNFSF14	NM_003807.3	1.78	0.0142358
C1S	NM_001734.2	1.78	0.0278802
CSF1R	NM_005211.2	1.81	0.022173
XAF1	NM_199139.2	1.81	0.0117389
APOC2	NM_000483.3	1.82	0.013937
APOB	NM_000384.2	1.82	0.0111492
TNN	NM_022093.1	1.83	0.0160262
PELI1	NM_020651.3	1.83	0.0156815
LILRB2	NM_001278405.1	1.83	0.00716231
SEM1	NM_001201451.1	1.83	0.017949
GBP4	NM_052941.4	1.84	0.0108871
IGF1	NM_000618.3	1.85	0.0252149
ACVRL1	NM_000020.1	1.85	0.0130083
NR1H2	NM_007121.4	1.86	0.0196476
P2RY13	NM_176894.1	1.87	0.00571376
SERPINE1	NM_000602.2	1.87	0.00730597
CYP8B1	NM_004391.2	1.88	0.0156063
COX6A1	NM_004373.2	1.88	0.0221585
OASL	NM_198213.1	1.89	0.0137791
BRAF	NM_004333.3	1.9	0.0146437
IL13	NM_002188.2	1.9	0.0139537
FLI1	NM_001167681.2	1.92	0.0273115
CHUK	NM_001278.3	1.95	0.0234581
PPARA	NM_001001928.2	1.95	0.0262418
VCAM1	NM_001078.3	1.96	0.0208539
COL10A1	NM_000493.3	1.96	0.00626432
ADPGK	NR_023318.1	1.97	0.0184864
CFTR	NM_000492.3	1.97	0.018673
CYP1A1	NM_000499.3	2	0.0259881
NOTCH4	NM_004557.3	2.01	0.0167304
SCD	NM_005063.4	2.01	0.022785
CCR1	NM_001295.2	2.02	0.0162677
COX7C	NM_001867.2	2.02	0.0347174
NDUFB5	NM_002492.3	2.03	0.0156887
IL33	NM_033439.2	2.04	0.0167627
SLC37A4	NM_001164277.1	2.04	0.0193768
NR1H4	NM_001206977.1	2.09	0.0200434
PARP1	NM_001618.3	2.09	0.0192333
DDR2	NM_006182.2	2.09	0.012044
CCR7	NM_001838.2	2.1	0.0289767
SMAD3	NM_005902.3	2.11	0.0258292
MYL2	NM_000432.3	2.12	0.0126485
PTAFR	NM_000952.3	2.14	0.0291561
MLXIPL	NM_032951.2	2.14	0.013271
PIK3R5	NM_001142633.1	2.14	0.00581474
KIR2DL3	NM_015868.2	2.14	0.012802
GZMH	NM_033423.3	2.16	0.0229515
LTB	NM_002341.1	2.18	0.020655
ARHGEF2	NM_004723.2	2.18	0.0153423
PKHD1	NM_138694.3	2.19	0.014933
IRF8	NM_002163.2	2.19	0.0262647
CD209	NM_001144899.1	2.19	0.021866
TBC1D4	NM_014832.2	2.19	0.022597
MOB1B	NM_173468.3	2.2	0.0185569
GNLY	NM_012483.2	2.2	0.0288675
ADH6	NM_000672.3	2.21	0.0104846
PRKAG1	NM_002733.3	2.21	0.0145702
BCL2	NM_000657.2	2.22	0.00989963
KIR3DL1/2	NM_001322168.1	2.22	0.0111328
PPARGC1A	NM_013261.3	2.23	0.0222316
FGF21	NM_019113.2	2.23	0.0315443
IRAK3	NM_007199.1	2.27	0.0173098
ALDH7A1	NM_001182.3	2.28	0.0166319
CYP4A11/22	NM_001010969.3	2.29	0.023564
ISG20	NM_002201.5	2.3	0.0170051
CD86	NM_175862.3	2.3	0.0167477
APOA4	NM_000482.3	2.3	0.0289828
ALDOB	NM_000035.3	2.31	0.0162689
PNPLA3	NM_025225.2	2.31	0.0173969
PLIN4	NM_001080400.1	2.31	0.0189291
CRP	NM_000567.2	2.34	0.0166046
CRK	NM_016823.2	2.37	0.0149218
GATA3	NM_001002295.1	2.38	0.01245
FRS2	NM_006654.3	2.43	0.0115414
MMP13	NM_002427.2	2.43	0.0171905
GPX2	NM_002083.2	2.43	0.023387
MEFV	NM_000243.2	2.43	0.0169022
CCR4	NM_005508.4	2.46	0.0164956
SPIB	NM_003121.3	2.46	0.0161544
FCAR	NM_002000.2	2.46	0.029083
SLC25A13	NM_001160210.1	2.46	0.0134839
IHH	NM_002181.2	2.52	0.0101757
PGM1	NM_001172818.1	2.57	0.0111695
MBTPS2	NM_015884.3	2.57	0.0144865
PSMB1	NM_002793.2	2.58	0.0130598
CCL13	NM_005408.2	2.59	0.0223961
HDC	NM_002112.3	2.6	0.0109692
GNPTAB	NM_024312.3	2.67	0.0150036
COL16A1	NM_001856.3	2.71	0.0140485
ACAA2	NM_006111.2	2.72	0.0076309
BST2	NM_004335.2	2.76	0.0150383
TNF	NM_000594.2	2.76	0.00889137
CD180	NM_005582.2	2.79	0.0132839
TCL1A	NR_049726.1	2.79	0.0149687
TLR8	NM_016610.2	2.79	0.00795884
BIRC3	NM_182962.1	2.87	0.0125286
TCF7L1	NM_031283.1	2.9	0.00921285
CD8A	NM_001768.5	2.94	0.0123968
CASP3	NM_004346.3	2.96	0.0086867
CTSW	NM_001335.3	3	0.0136883
CEBPA	NM_004364.2	3.03	0.00535838
PANX1	NM_015368.3	3.05	0.00666578
EOMES	NM_005442.2	3.07	0.0072863
IL2RB	NM_000878.2	3.09	0.0113577
F8	NM_019863.2	3.11	0.0228815
SOS1	NM_005633.2	3.15	0.00691774
C8B	NM_000066.2	3.18	0.0127975
IRS1	NM_005544.2	3.18	0.0141823
MECP2	NM_001110792.1	3.18	0.00542702
TLR1	NM_003263.3	3.21	0.0139319
LRP6	NM_002336.1	3.24	0.00572638
FCRL2	NM_001159488.1	3.3	0.00848934
ATP7A	NM_000052.4	3.31	0.00593656
GNG2	NM_053064.4	3.35	0.00800805
PCK1	NM_002591.2	3.37	0.00555501
CXCR6	NM_006564.1	3.49	0.00635531
CD244	NM_001166663.1	3.59	0.00770223
CD4	NM_000616.4	3.73	0.00454153
HADH	NM_001184705.2	3.75	0.00365749
NDUFB6	NM_002493.5	3.84	0.00318709
CPN1	NM_001308.2	4.04	0.00384595
LEP	NM_000230.2	4.25	0.00275667
